# Supplementary material for: Multiomics and deep learning dissect regulatory syntax in human development
Source: Nature. 2026 Apr 8;653(8116):1240–53. doi: 10.1038/s41586-026-10326-9 (PMC13216069; doi:10.1038/s41586-026-10326-9)
Supplement: Supplementary file 3 — Supplementary Tables 1–14 [file 41586_2026_10326_MOESM3_ESM.xlsx]

## Sheet: README
Supplementary Tables for HDMA
Sheet Name Legend
S[#]R:	README for Table S[#], including column names and description of the data
S[#]:	Table S[#]
Table Contents
S1	Sample meta data + QC thresholds per sample, related to Fig. 1
S2	Cluster annotations and QC metrics, related to Fig. 1
S3	Cluster marker genes, related to Fig. 1
S4	L3 cell cluster highly linked genes (HLGs) and global HLGs, related to Fig. 2
S5	ChromBPNet model QC, related to Fig. 3
S6	Motif lexicon summary, related to Fig. 4-5
S7	Results of in silico tests for synergy, related to Fig. 4
S8	eQTL tables (S8.1) and fisher exact test statistic (S8.2), related to Fig. 5
S9	g-chromVAR results, related to Fig. 6
S10	Causal variants linked to relevant traits, related to Fig. 6
S11	List of motifs with disease causal variants, related to Fig. 6
S12	List of ENCODE accessions of the adult snATAC-seq peak sets, related to Fig. 6
S13	Fetal-only hits for variant scoring, related to Fig. 6
S14	List of uploaded files, file types and Zenodo depositions they can be found in

## Sheet: S1R
column_name	column_description
sample	unique sample name
exp_batch	SHARE-seq experiment batch that the sample was processed in
exp_barcode_row	Rows in SHARE-seq round 1 split-and-pool barcoding plate that the sample was distributed to; important for demultiplexing sequencing reads in preprocessing
tissue_storage_code	unique sample ID
organ	sample organ name
organ_code	abbreviated sample organ name
tissue_PCW	sample age in post conception weeks
tissue_bioID	unique individual ID
tissue_sex	sample sex based on expression of sex marker genes
exp_run_date	SHARE-seq experiment date
cutoff_rna_nUMIs	cutoff used in preprocessing for RNA number of UMIs per cell
cutoff_rna_nGenes	cutoff used in preprocessing for RNA number of genes per cell
cutoff_rna_pctMT	cutoff used in preprocessing for RNA percentage of mitochondrial reads per cell
cutoff_atac_TSS	cutoff used in preprocessing for ATAC TSS enrichment ratio per cell
cutoff_atac_nFrags	cutoff used in preprocessing for ATAC number of fragments per cell
cutoff_nFrags_nUMIs_ratio	cutoff used in preprocessing for the ratio between ATAC number of fragments and RNA number of UMIs per cell
nCells	total number of final whitelisted cells from sample
median_rna_nGenes	median RNA number of genes per cell for final whitelisted cells
median_rna_nUMIs	median RNA number of UMIs per cell for final whitelisted cells
median_rna_pctMT	median RNA percentage of mitochondrial reads per cell for final whitelisted cells
median_atac_TSS	median ATAC TSS enrichment ratio per cell for final whitelisted cells
median_atac_nFrags	median ATAC number of fragments per cell for final whitelisted cells
median_atac_frip	median ATAC fraction of reads in peaks per cell for final whitelisted cells

## Sheet: S1
sample	exp_batch	exp_barcode_row	tissue_storage_code	organ	organ_code	tissue_PCW	tissue_bioID	tissue_sex	exp_run_date	cutoff_rna_nUMIs	cutoff_rna_nGenes	cutoff_rna_pctMT	cutoff_atac_TSS	cutoff_atac_nFrags	cutoff_nFrags_nUMIs_ratio	nCells	median_rna_nGenes	median_rna_nUMIs	median_rna_pctMT	median_atac_TSS	median_atac_nFrags	median_atac_frip
T014_b11_Heart_PCW18	11	H	14	Heart	HT	18	12	M	2025-12-07	1500	500	20	7	2000	0	24830	1573	2713	0	14.103	4867	0.595807
T032_b11_Heart_PCW12	11	G	32	Heart	HT	12	2	M	2025-12-07	2000	500	20	6	2000	0	20303	2457	4382	0.0440723	9.905	5947	0.441061
T10_b9_Muscle_PCW19	9	F	10	Muscle	MU	19	14	F	2025-12-01	1000	500	20	5	1000	0	15820	1452	2167.5	0	11.299	3738.5	0.378284
T104_b11_Heart_PCW17	11	B	104	Heart	HT	17	8	F	2025-12-07	1000	500	20	7	2000	0	14318	1484	2333	0.0263646	12.44	6052	0.549467
T410_b13_Eye_PCW13	13	G	410	Eye	EY	13	3	F	2025-12-15	1500	500	20	5	1500	0	20416	1936	2996.5	0	7.615	5566	0.311159
T107_b12_Lung_PCW17	12	C	107	Lung	LU	17	8	F	2025-12-09	2000	500	20	7	1000	0	9752	2042	3186	0	13.024	5506	0.495066
T11_b19_Skin_PCW19	19	[A-C][07-12]	11	Skin	SK	19	14	F	2025-05-31	700	500	20	5	2000	0	22386	1065	1360	0	10.4035	7155.5	0.318745
T123_b9_Muscle_PCW22	9	H	123	Muscle	MU	22	22	F	2025-12-01	1000	500	20	5	1000	0	12671	1491	2136	0	8.159	3928	0.301798
T129_b4_Brain_PCW22	4	H	129	Brain	BR	22	22	F	2025-09-29	1000	800	20	5	1000	0	6177	1935	3583	0.0111259	6.9	3487	0.243527
T132_b12_Lung_PCW21	12	B	132	Lung	LU	21	18	F	2025-12-09	1000	500	20	7	1000	0	9564	1357	1778	0	11.4915	5669	0.498951
T136_b16_Thyroid_PCW21	16	G	136	Thyroid	TR	21	18	F	2025-01-24	700	500	20	5	1000	0	2109	1008	1338	0	8.83	4646	0.223924
T136_b22_Thyroid_PCW21	22	bottom half of plate E-H	136	Thyroid	TR	21	18	F	2025-01-24	700	500	20	5	1000	0	5293	868	1133	0.0862441	8.297	4126	0.222184
T155_b4_Brain_PCW10	4	B	155	Brain	BR	10	1	M	Feb-29	1000	800	20	5	1000	1	151	1438	1955	0	7.178	3571	0.275031
T161_b9_Muscle_PCW10	9	A	161	Muscle	MU	10	1	M	2025-12-01	1500	500	20	5	1000	0	4218	1948.5	2973.5	0	6.4295	3468	0.192213
T164_b12_Lung_PCW10	12	H	164	Lung	LU	10	1	M	2025-12-09	2000	500	20	7	2000	0	11399	2089	3429	0	9.138	4114	0.399665
T165_b17_Spleen_PCW19	17	D	165	Spleen	SP	19	13	M	2025-01-26	700	500	20	5	3000	0	17874	1017	1247	0	9.0075	9967	0.372915
T166_b15_Liver_PCW19	15	H	166	Liver	LI	19	13	M	2025-01-19	1000	500	20	6	1000	0	7702	1151.5	1484	0	12.5945	7973.5	0.515235
T175_b18_Lung_PCW19	18	A	175	Lung	LU	19	13	M	2025-05-24	1000	500	20	7	1500	0	12829	1310	1728	0	10.903	7006	0.463399
T176_b16_Thyroid_PCW19	16	F	176	Thyroid	TR	19	13	M	2025-01-24	800	500	20	5	1000	0	1897	1236	1732	0	9.537	4844	0.296282
T106_b13_Eye_PCW17	13	A	106	Eye	EY	17	8	F	2025-12-15	1000	500	20	5	1500	0	6502	1360.5	1847	0	7.5235	4856.5	0.229164
T183_b4_Brain_PCW19	4	A	183	Brain	BR	19	13	M	2025-09-29	1200	1000	20	6	1000	0	8871	2836	6731	0.0105152	8.817	2276	0.286803
T79_b13_Eye_PCW18	13	B	79	Eye	EY	18	11	F	2025-12-15	800	500	20	5	1500	0	9402	1207	1570.5	0	7.673	5227.5	0.279749
T198_b18_Lung_PCW23	18	F	198	Lung	LU	23	23	M	2025-05-24	1000	500	20	7	2000	0	8463	1240	1570	0	10.068	11319	0.388807
T226_b12_Lung_PCW21	12	F	226	Lung	LU	21	19	F	2025-12-09	2000	500	20	7	2000	0	3822	2214	3280.5	0	11.096	14247.5	0.447918
T23_b17_Thymus_PCW17	17	E	23	Thymus	TM	17	9	F	2025-01-26	1000	500	20	5	3000	0	24826	1574	2246	0	9.909	9680	0.377874
T235_b15_Liver_PCW21	15	E	235	Liver	LI	21	19	F	2025-01-19	1000	500	20	6	1000	0	12271	1378	1864	0	13.309	7408	0.530545
T238_b10_Stomach_PCW21	10	E	238	Stomach	ST	21	19	F	2025-12-02	1000	500	20	5	2000	0	4130	1199.5	1515	0	6.4985	11498	0.283622
T24_b18_Lung_PCW17	18	G	24	Lung	LU	17	9	F	2025-05-24	1500	500	20	5	2000	0	13887	1704	2474	0	9.31	7360	0.334875
T256_b12_Lung_PCW18	12	D	256	Lung	LU	18	10	M	2025-12-09	1500	500	20	6	1000	0	10128	1998	2953	0	10.5885	6982	0.428708
T269_b10_Stomach_PCW18	10	C	269	Stomach	ST	18	10	M	2025-12-02	1000	500	20	5	2000	0	16310	1507	2122.5	0	6.956	6523	0.336343
T270_b17_Spleen_PCW18	17	B	270	Spleen	SP	18	10	M	2025-01-26	800	500	20	5	3000	0	12366	1125	1402	0	8.261	10043.5	0.316002
T273_b16_Adr_PCW18	16	C	273	Adrenal Gland	AG	18	10	M	2025-01-24	2000	500	20	5	2500	0	612	3525	9910.5	0.00929038	9.793	5670.5	0.266582
T275_b15_Liver_PCW18	15	G	275	Liver	LI	18	10	M	2025-01-19	1000	500	20	6	1000	0	6963	1127	1433	0	12.752	8998	0.529798
T286_b12_Lung_PCW14	12	A	286	Lung	LU	14	5	F	2025-12-09	2000	500	20	6	2000	0	5878	1993	3071.5	0	8.055	5492	0.33904
T30_b11_Heart_PCW17	11	C	30	Heart	HT	17	9	F	2025-12-07	2000	500	20	7	2000	0	13579	1694	2988	0	13.306	4707	0.588581
T303_b10_Esophagus_PCW21	10	H	303	Esophagus	ES	21	20	M	2025-12-02	1200	500	20	5	2000	0	17481	1831	3042	0	7.626	4462	0.35983
T304_b12_Lung_PCW21	12	G	304	Lung	LU	21	20	M	2025-12-09	1000	500	20	7	1000	0	7731	1223	1593	0	11.258	5228	0.47095
T305_b18_Lung_PCW21	18	E	305	Lung	LU	21	20	M	2025-05-24	1000	500	20	7	1500	0	13677	1373	1844	0	10.309	6401	0.418846
T318_b16_Adr_PCW21	16	E	318	Adrenal Gland	AG	21	20	M	2025-01-24	2000	500	20	5	2500	0	1381	2886	7778	0.0079694	9.866	6243	0.293029
T322_b10_Stomach_PCW21	10	F	322	Stomach	ST	21	20	M	2025-12-02	800	500	20	5	2000	0	8950	1120	1519	0	7.3	5424	0.332059
T333_b18_Lung_PCW21	18	D	333	Lung	LU	21	21	M	2025-05-24	1000	500	20	7	1500	0	10331	1299	1698	0	9.771	6641	0.392937
T35_b10_Stomach_PCW17	10	B	35	Stomach	ST	17	9	F	2025-12-02	1000	500	20	5	2000	0	18106	1526	2238	0	7.62	4974	0.353387
T350_b15_Liver_PCW21	15	D	350	Liver	LI	21	20	M	2025-01-19	1000	500	20	6	1000	0	6279	1214	1581	0	13.203	9116	0.552985
T361_b11_Heart_PCW20	11	F	361	Heart	HT	20	16	F	2025-12-07	1500	500	20	7	2000	0	11231	1619	2856	0	12.402	3893	0.558872
T375_b15_Liver_PCW15	15	C	375	Liver	LI	15	6	M	2025-01-19	1000	500	20	6	1000	0	16280	1375	1944.5	0	12.859	4358	0.52291
T377_b9_Muscle_PCW15	9	B	377	Muscle	MU	15	6	M	2025-12-01	1000	500	20	5	1000	0	6514	1499	2111.5	0	6.6745	3789.5	0.186239
T379_b11_Heart_PCW15	11	A	379	Heart	HT	15	6	M	2025-12-07	1000	500	20	5	2000	2	9714	1309	1807	0	6.513	9754	0.216946
T382_b4_Brain_PCW15	4	C	382	Brain	BR	15	6	M	2025-09-29	1000	800	20	7	1500	0	10570	1737	2546	0	10.077	3368.5	0.371245
T390_b16_Adr_PCW13	16	A	390	Adrenal Gland	AG	13	4	F	2025-01-24	2000	500	20	5	1000	0	112	2407	4588.5	0	9.6655	3298.5	0.215177
T398_b15_Liver_PCW17	15	A	398	Liver	LI	17	7	F	2025-01-19	1000	500	20	6	1000	0	14781	1315	1773	0	12.368	6446	0.521479
T399_b10_Stomach_PCW17	10	A	399	Stomach	ST	17	7	F	2025-12-02	1200	500	20	5	2000	0	16464	1403	1947	0	7.2905	5232	0.350247
T40_b16_Adr_PCW17	16	B	40	Adrenal Gland	AG	17	9	F	2025-01-24	2000	500	20	5	1000	0	778	2991.5	6408	0	10.045	4326	0.225047
T406_b17_Thymus_PCW19	17	G	406	Thymus	TM	19	15	F	2025-01-26	1500	500	20	5	3000	0	15839	1995	3136	0.0227531	8.955	8059	0.281456
T407_b11_Heart_PCW19	11	E	407	Heart	HT	19	15	F	2025-12-07	2000	500	20	7	2000	0	12555	1861	3528	0	12.611	4498	0.566654
T408L_b12_Lung_PCW19	12	E	408L	Lung	LU	19	15	F	2025-12-09	1000	500	20	7	1000	0	16416	1326.5	1891	0	11.4	2702.5	0.492543
T408S_b19_Skin_PCW19	19	[D-F][01-06]	408S	Skin	SK	19	15	F	2025-05-31	700	500	20	5	2000	2	13860	1134	1458	0	7.126	8193	0.268887
T180_b13_Eye_PCW19	13	F	180	Eye	EY	19	13	M	2025-12-15	800	500	20	5	1500	0	4981	1029	1298	0	7.842	5403	0.287068
T44_b9_Muscle_PCW17	9	D	44	Muscle	MU	17	9	F	2025-12-01	800	500	20	5	1000	0	23486	1111	1446	0	9.018	3804	0.258766
T45_b19_Skin_PCW17	19	[A-C][01-06]	45	Skin	SK	17	9	F	2025-05-31	700	500	20	5	2000	0	21555	1401	1870	0	9.641	10697	0.300223
T47_b4_Brain_PCW17	4	E	47	Brain	BR	17	9	F	2025-09-29	1100	1000	20	5	1000	0	9416	2881	6851	0.00731002	8.728	3550.5	0.322536
T49_b18_Lung_PCW20	18	C	49	Lung	LU	20	17	M	2025-05-24	1000	500	20	7	2000	0	14289	1284	1660	0	11.424	7867	0.475864
T5_b13_Eye_PCW19	13	C	5	Eye	EY	19	14	F	2025-12-15	1000	500	20	5	1500	0	6025	1296	1799	0	9.028	4269	0.267427
T51_b13_Eye_PCW20	13	D	51	Eye	EY	20	17	M	2025-12-15	800	500	20	6	1500	0	6967	973	1254	0	9.144	4325	0.320465
T53_b10_Stomach_PCW20	10	D	53	Stomach	ST	20	17	M	2025-12-02	1000	500	20	5	2000	2	2222	1052	1311	0	7.246	10071.5	0.320682
T61_b9_Muscle_PCW20	9	G	61	Muscle	MU	20	17	M	2025-12-01	1000	500	20	5	1000	0	11450	1515	2182.5	0	8.272	4033	0.30817
T63_b4_Brain_PCW20	4	G	63	Brain	BR	20	17	M	2025-09-29	1050	1000	20	5	1000	0	10918	2255	4449.5	0.0157741	7.504	2683	0.252534
T64_b4_Brain_PCW18	4	F	64	Brain	BR	18	11	F	2025-09-29	1100	1000	20	5	1000	0	18262	2654	6088	0.0249124	8.999	3021	0.306415
T71_b15_Liver_PCW18	15	F	71	Liver	LI	18	11	F	2025-01-19	1000	500	20	6	1000	0	7531	1218	1589	0	12.774	7472	0.532478
T77_b18_Lung_PCW18	18	B	77	Lung	LU	18	11	F	2025-05-24	1000	500	20	7	2000	0	16754	1376	1829.5	0	10.5675	8069	0.460677
T186_b13_Eye_PCW23	13	E	186	Eye	EY	23	23	M	2025-12-15	800	500	20	6	1500	0	9802	939	1179	0	9.4845	5604	0.31977
T87_b9_Muscle_PCW18	9	E	87	Muscle	MU	18	11	F	2025-12-01	1000	500	20	5	1000	0	9624	1449	2028.5	0	7.8445	4932	0.282983
T88_b17_Spleen_PCW18	17	C	88	Spleen	SP	18	11	F	2025-01-26	800	500	20	5	3000	0	2937	983	1172	0	9.462	13219	0.394015
T90_b17_Thymus_PCW18	17	F	90	Thymus	TM	18	11	F	2025-01-26	1000	500	20	5	3000	0	1037	1274	1595	0	9.015	19986	0.377392
T92_b11_Heart_PCW18	11	D	92	Heart	HT	18	11	F	2025-12-07	1300	500	20	7	2000	0	13724	1430	2369	0	12.3235	4707	0.558884
T94_b4_Brain_PCW17	4	D	94	Brain	BR	17	8	F	2025-09-29	1000	800	20	7	1000	0	11232	1953	3646.5	0.0184425	12.425	2488	0.400335
T96_b9_Muscle_PCW17	9	C	96	Muscle	MU	17	8	F	2025-12-01	1000	500	20	5	1000	0	8759	1658	2447	0	7.628	5195	0.209414

## Sheet: S2R
column_name	column_description
Cluster	unique cluster id
organ	organ name
organ_code	abbreviated organ name
cluster_id	cluster id within organ
compartment	cellular compartment (epithelial/endothelial/immune/stromal)
L1_annot	level 1 cell type annotation (n=203)
L2_annot	level 2 cell type annotation (n=134)
L3_annot	level 3 cell type annotation (n=37)
dend_order	order of cluster from hierarchically clustering L1 cell types
ncell	number of cells in cluster
median_numi	median RNA number of UMIs per cell
median_ngene	median RNA number of genes per cell
median_nfrags	median ATAC number of fragments per cell
median_tss	median ATAC TSS enrichment ratio per cell
median_frip	median ATAC fraction of reads in peaks per cell
note	notes used for cell type annotation
organ_color	color for clusters based on organ
compartment_color	color for clusters based on compartment
Cluster_ChromBPNet	cluster id used in ChromBPNet models

## Sheet: S2
Cluster	organ	organ_code	cluster_id	compartment	L1_annot	L2_annot	L3_annot	dend_order	ncell	median_numi	median_ngene	median_nfrags	median_tss	median_frip	note	organ_color	compartment_color	Cluster_ChromBPNet
LI_13	Liver	LI	13	epi	LI_13_cholangiocyte	Liver cholangiocyte	cholangiocyte	1	1004	1986	1462.5	7509.5	11.826	0.516103	PKHD1 ANXA4 cholangiocyte (secretes bile)	#3b46a3	#11A579	Liver_c13
LI_3	Liver	LI	3	epi	LI_3_hepatocyte 2	Liver hepatocyte	hepatocytes	2	8171	1655	1250	8819	12.887	0.541912	high AFP ALB APOB	#3b46a3	#11A579	Liver_c3
LI_6	Liver	LI	6	epi	LI_6_hepatocyte 4	Liver hepatocyte	hepatocytes	3	3701	2070	1521	9119	13.364	0.532308	high AFP ALB APOB	#3b46a3	#11A579	Liver_c6
LI_1	Liver	LI	1	epi	LI_1_hepatocyte 1	Liver hepatocyte	hepatocytes	4	14247	2051	1477	7801	12.255	0.535465	high AFP ALB APOB	#3b46a3	#11A579	Liver_c1
LI_4	Liver	LI	4	epi	LI_4_hepatocyte 3	Liver hepatocyte	hepatocytes	5	3807	3849	2315	6913	11.255	0.516667	entirely T375_b15_Liver_PCW15; AFP marker	#3b46a3	#11A579	Liver_c4
AG_2	Adrenal	AG	2	epi	AG_2_adrenal cortex 3	Adrenal adrenal cortex	adrenal cortex	6	511	10567	3661	5692	9.683	0.267903	NR5A1+ AKR1B1+ SULT2A1+ CYP11A1/CYP11B1+; all PCW18	#876941	#11A579	Adrenal_c2
AG_0	Adrenal	AG	0	epi	AG_0_adrenal cortex 1	Adrenal adrenal cortex	adrenal cortex	7	823	9498	3280	6784	9.832	0.290609	NR5A1+ CYP11A1/CYP11B1+; mostly PCW21; groups with 2 and 3 in cluster tree	#876941	#11A579	Adrenal_c0
AG_3	Adrenal	AG	3	epi	AG_3_adrenal cortex 4	Adrenal adrenal cortex	adrenal cortex	8	483	6340	2487	5519	9.876	0.302071	NR5A1+; mosly PCW21	#876941	#11A579	Adrenal_c3
EY_21	Eye	EY	21	epi	EY_21_cornea 2	Eye cornea	cornea	9	67	4192	2493	7417	8.351	0.256375	PIP5K1B COL4A3 COL4A4	#ff9f0f	#11A579	Eye_c21
LU_14	Lung	LU	14	epi	LU_14_pulmonary neuroendocrine	Lung pulmonary neuroendocrine	endocrine	10	3041	3994	2447	8665	10.112	0.403748	GRP NRG1 NRXN1 GRIK2 markers; high GHRL (although not markers)	#f0643e	#11A579	Lung_c14
ST_16	StomachEsophagus	ST	16	epi	ST_16_endocrine cells	StomachEsophagus endocrine cells	endocrine	11	1289	2003	1438	5616	7.537	0.340129	GHRL+ high SST HDC	#208A42	#11A579	Stomach_c16
EY_0	Eye	EY	0	epi	EY_0_retinal progenitor cell	Eye retinal progenitor cell	retinal progenitor cell	12	10546	1747	1304	5474.5	8.5635	0.355952	CRB1+	#ff9f0f	#11A579	Eye_c0
BR_1	Brain	BR	1	epi	BR_1_dorsal radial glia	Brain dorsal radial glia	dorsal radial glia	13	9436	5506	2694.5	3350	9.777	0.342484	VIM+ TOP2A+ (cycling) MOXD1+; EMX1/2+ indicating likely dorsal	#0C727C	#11A579	Brain_c1
BR_15	Brain	BR	15	epi	BR_15_oligodendrocyte precursor cells	Brain oligodendrocyte precursor cells	oligodendrocyte precursor cells	14	1070	5853.5	2692	3057	8.048	0.277455	NOVA1 SOX6 LHFPL3 OPCML+ although lacking canonical PDGFRA OLIG2	#0C727C	#11A579	Brain_c15
EY_8	Eye	EY	8	epi	EY_8_cone	Eye cone	neurons	15	2592	2059.5	1438	4681	8.627	0.319302	THRB, PRDM1 +	#ff9f0f	#11A579	Eye_c8
EY_2	Eye	EY	2	epi	EY_2_rod	Eye rod	neurons	16	6100	1139.5	917	4668.5	9.512	0.324146	rod ANO2+ NR2E3+	#ff9f0f	#11A579	Eye_c2
EY_7	Eye	EY	7	epi	EY_7_bipolar	Eye bipolar	neurons	17	2907	1305	1000	5283	9.281	0.327516	GRIK1 CA10 NRXN3 oncone/offcone bipolar	#ff9f0f	#11A579	Eye_c7
ST_9	StomachEsophagus	ST	9	epi	ST_9_enteric neurons	StomachEsophagus enteric neurons	neurons	18	4256	2897.5	1811	7484.5	7.791	0.305197	DSCAM+ CHAT+ NOS1+ NRG1+	#208A42	#11A579	Stomach_c9
AG_4	Adrenal	AG	4	epi	AG_4_sympathoadrenal lineage 1	Adrenal sympathoadrenal lineage	neurons	19	155	5262	2564	4425	10.139	0.210446	PHOX2A/B+ ISL1+ GATA3+; likely mix of chromaffin cells and sympathoblasts from all samples	#876941	#11A579	Adrenal_c4
AG_8	Adrenal	AG	8	epi	AG_8_sympathoadrenal lineage 2	Adrenal sympathoadrenal lineage	neurons	20	29	5121	2596	3915	8.737	0.207317	PHOX2A/B+ ISL1+ GATA3+; likely mix of chromaffin cells and sympathoblasts from all samples	#876941	#11A579	Adrenal_c8
BR_14	Brain	BR	14	epi	BR_14_excitatory neurons 8	Brain excitatory neurons	neurons	21	2996	4389	2140.5	1770.5	8.3715	0.261354	CUX2+ excitatory neurons	#0C727C	#11A579	Brain_c14
BR_4	Brain	BR	4	epi	BR_4_excitatory neurons 3	Brain excitatory neurons	neurons	22	4766	2563	1526	1651	8.57	0.255389	NEUROD2 excitatory neurons; UNC5D+	#0C727C	#11A579	Brain_c4
BR_0	Brain	BR	0	epi	BR_0_excitatory neurons 1	Brain excitatory neurons	neurons	23	9750	3355.5	1803	1866	11.861	0.387067	TBR1/EMX1+ CUX2+ excitatory neurons	#0C727C	#11A579	Brain_c0
BR_3	Brain	BR	3	epi	BR_3_MGE-derived inhibitory neurons 1	Brain MGE-derived inhibitory neurons	neurons	24	4939	10606	3750	4681	8.343	0.280032	GABRG3 (GABA receptor) SGCZ marker; GAD1 GAD2 inhibitory neurons; mostly T64_b4_Brain_PCW18; LHX6+ indicating medial ganglionic eminence (MGE) origin	#0C727C	#11A579	Brain_c3
BR_10	Brain	BR	10	epi	BR_10_CGE-derived inhibitory neurons	Brain CGE-derived inhibitory neurons	neurons	25	3502	3304	1801	1721	10.3635	0.321044	DLX+ GAD1 GAD2 inhibitory neuron; ADARB2/CALB2 indicative of CGE origin	#0C727C	#11A579	Brain_c10
BR_9	Brain	BR	9	epi	BR_9_MGE-derived inhibitory neurons 2	Brain MGE-derived inhibitory neurons	neurons	26	3812	4171	2099	2208	9.072	0.287984	DLX+ GAD1 GAD2 inhibitory neuron; LHX6/SOX6+ indicating MGE-derived	#0C727C	#11A579	Brain_c9
BR_2	Brain	BR	2	epi	BR_2_excitatory neurons 2	Brain excitatory neurons	neurons	27	6705	6587	2809	3471	7.943	0.275198	NEUROD2 BCL11B TBR1 POU6F2 excitatory neurons	#0C727C	#11A579	Brain_c2
BR_6	Brain	BR	6	epi	BR_6_excitatory neurons 5	Brain excitatory neurons	neurons	28	4463	12916	4204	6408	7.895	0.303935	mostly T47_b4_Brain_PCW17; high SATB2 NEUROD2 FEZF2 excitatory neurons	#0C727C	#11A579	Brain_c6
BR_5	Brain	BR	5	epi	BR_5_excitatory neurons 4	Brain excitatory neurons	neurons	29	4721	7868	3003	3541	8.922	0.304999	mostly T64_b4_Brain_PCW18; RFX3 RORB excitatory neurons	#0C727C	#11A579	Brain_c5
BR_7	Brain	BR	7	epi	BR_7_excitatory neurons 6	Brain excitatory neurons	neurons	30	4405	4842	2302	4021	8.016	0.26961	CNTN4 excitatory neurons	#0C727C	#11A579	Brain_c7
BR_12	Brain	BR	12	epi	BR_12_excitatory neurons 7	Brain excitatory neurons	neurons	31	3372	7511	3102.5	4449	6.6585	0.241988	CNTN4 KCNQ5 excitatory neurons;entirely T63_b4_Brain_PCW20	#0C727C	#11A579	Brain_c12
EY_20	Eye	EY	20	epi	EY_20_amacrine 2	Eye amacrine	neurons	32	329	3041	1853	6701	8.168	0.28517	GAD1 GAD2 GABA_amacrine/amacrine	#ff9f0f	#11A579	Eye_c20
EY_6	Eye	EY	6	epi	EY_6_retinal ganglion	Eye retinal ganglion	neurons	33	3616	5408.5	2844.5	9299	6.8285	0.279085	RBPMS, GAP43, EPHA6	#ff9f0f	#11A579	Eye_c6
EY_11	Eye	EY	11	epi	EY_11_horizontal	Eye horizontal	neurons	34	2303	2353	1583	5421	8.911	0.329735	ONECUT1 ONECUT2 horizontal	#ff9f0f	#11A579	Eye_c11
EY_3	Eye	EY	3	epi	EY_3_amacrine 1	Eye amacrine	neurons	35	5672	1599	1161	4972.5	8.951	0.309518	GAD1 GAD2 GABA_amacrine/amacrine	#ff9f0f	#11A579	Eye_c3
LI_12	Liver	LI	12	imm	LI_12_megakaryocyte	Liver megakaryocyte	immune	36	1042	1960	1406	9223.5	10.187	0.449462	high PECAM1 and TRPC6; ITGA2B (CD41) DNM3 marker	#3b46a3	#F2B701	Liver_c12
LU_17	Lung	LU	17	imm	LU_17_megakaryocyte	Lung megakaryocyte	immune	37	284	2742.5	1840	8176	10.2535	0.4212	ITGA2B (CD41) DNM3 markers	#f0643e	#F2B701	Lung_c17
LI_0	Liver	LI	0	imm	LI_0_cycling erythroblast	Liver cycling erythroblast	erythroblasts	38	16461	1480	1132	6066	14.276	0.530022	cycling; ANK1 TFRC SLC4A1	#3b46a3	#F2B701	Liver_c0
LI_5	Liver	LI	5	imm	LI_5_early erythroblast	Liver early erythroblast	erythroblasts	39	3762	1846.5	1415.5	9036.5	9.3785	0.432708	cell cycle dependent; high ANK1 TFRC	#3b46a3	#F2B701	Liver_c5
LI_2	Liver	LI	2	imm	LI_2_erythroblast 1	Liver erythroblast	erythroblasts	40	8716	1250	931.5	4234.5	16.468	0.575902	ANK1 SLC4A1 ALAS2 TFRC marker	#3b46a3	#F2B701	Liver_c2
LI_8	Liver	LI	8	imm	LI_8_erythroblast 2	Liver erythroblast	erythroblasts	41	2362	1492	1168.5	5765.5	13.6765	0.500309	TFRC	#3b46a3	#F2B701	Liver_c8
EY_18	Eye	EY	18	imm	EY_18_macrophage	Eye macrophage	immune	42	640	2468.5	1754	5739.5	7.367	0.263384	PTPRC CD163	#ff9f0f	#F2B701	Eye_c18
SP_8	Spleen	SP	8	imm	SP_8_Megakaryocyte	Spleen Megakaryocyte	immune	43	1462	1270	1008.5	8970	9.49	0.369074	RIPOR3+ DNM3+	#3BBCA8	#F2B701	Spleen_c8
SP_10	Spleen	SP	10	imm	SP_10_Erythroblast	Spleen Erythroblast	erythroblasts	44	1310	1247.5	1026.5	11752	10.3905	0.367128	SPTA1 and ANK1+ erythroblastoid markers	#3BBCA8	#F2B701	Spleen_c10
SP_3	Spleen	SP	3	imm	SP_3_B cells	Spleen B cells	immune	45	3866	1148	955	9672	8.7675	0.344924	MS4A1, CD19, IGHM+	#3BBCA8	#F2B701	Spleen_c3
SP_9	Spleen	SP	9	imm	SP_9_NK T cells	Spleen NK T cells	immune	46	1413	1031	869	7903	9.272	0.354074	CD247+	#3BBCA8	#F2B701	Spleen_c9
TM_6	Thymus	TM	6	epi	TM_6_cortical TEC	Thymus cortical TEC	immune	47	2783	3354	2183	15137	9.276	0.359878	CDH1+; ADARB2+; SLIT-ROBO signaling; very minor AIRE+ pre-decontX; high expression of Park et al cTEC/mcTEC genes	#6E4B9E	#11A579	Thymus_c6
LI_11	Liver	LI	11	imm	LI_11_B cell progenitor	Liver B cell progenitor	immune	48	1154	1469	1144.5	6372	12.2955	0.474692	EBF1 PAX5 marker; B lineage cells https://www.ncbi.nlm.nih.gov/pmc/articles/PMC3323878/	#3b46a3	#F2B701	Liver_c11
TM_12	Thymus	TM	12	imm	TM_12_macrophages	Thymus macrophages	immune	49	554	2802	1952	11846	9.1155	0.348207	CD163L1+; high expression of Park et al macrophage genes	#6E4B9E	#F2B701	Thymus_c12
TM_11	Thymus	TM	11	imm	TM_11_dendritic cells	Thymus dendritic cells	immune	50	787	2983	2012	18951	9.035	0.368432	FLT3+; high expresison of Park et al DC genes	#6E4B9E	#F2B701	Thymus_c11
TM_15	Thymus	TM	15	imm	TM_15_B cells	Thymus B cells	immune	51	290	2530	1743	10797.5	8.9465	0.350356	PAX5+; high expression of Park et al B cell genes	#6E4B9E	#F2B701	Thymus_c15
TM_0	Thymus	TM	0	imm	TM_0_CD8+ CD4+ thymocytes 1	Thymus CD8+ CD4+ thymocytes	immune	52	9138	1641	1209	7320.5	10.3715	0.401123	PTPRC+; clusters with 1/3; low CD8+	#6E4B9E	#F2B701	Thymus_c0
TM_2	Thymus	TM	2	imm	TM_2_CD8+ CD4+ thymocytes 3	Thymus CD8+ CD4+ thymocytes	immune	53	5635	3161	2069	15301	9.74	0.364929	PTPRC+; cycling (G2/M and S-assigned); clusters with 0/1; low CD8+	#6E4B9E	#F2B701	Thymus_c2
TM_1	Thymus	TM	1	imm	TM_1_CD8+ CD4+ thymocytes 2	Thymus CD8+ CD4+ thymocytes	immune	54	6268	2216.5	1567.5	8730.5	9.971	0.388331	TOX/TOX2 markers; PTPRC+; clusters with 0/3; low CD8+	#6E4B9E	#F2B701	Thymus_c1
BR_17	Brain	BR	17	imm	BR_17_macrophages	Brain macrophages	immune	55	335	4456	2425	2876	8.753	0.299757	PTPRC LY86 MRC1 CD163L1+; subset with high estimated contamination	#0C727C	#F2B701	Brain_c17
LI_7	Liver	LI	7	imm	LI_7_Kupffer	Liver Kupffer	immune	56	3467	1800	1358	7607	11.019	0.485857	LGMN Kupffer cells (liver resident macrophages)	#3b46a3	#F2B701	Liver_c7
SP_5	Spleen	SP	5	imm	SP_5_Macrophage	Spleen Macrophage	immune	57	2635	1228	1010	11904	7.725	0.323366	CD163+	#3BBCA8	#F2B701	Spleen_c5
AG_6	Adrenal	AG	6	imm	AG_6_macrophages	Adrenal macrophages	immune	58	89	4511	2478	4198	9.267	0.215021	PTPRC+ MRC+ CD163+ IKZF1+; mix of samples	#876941	#F2B701	Adrenal_c6
HT_14	Heart	HT	14	imm	HT_14_macrophage	Heart macrophage	immune	59	869	2386	1586	4379	11.263	0.447239	PTPRC marker CD163	#D51F26	#F2B701	Heart_c14
LU_12	Lung	LU	12	imm	LU_12_macrophage	Lung macrophage	immune	60	3747	2134	1566	6820	10.076	0.407186	PTPRC CD163	#f0643e	#F2B701	Lung_c12
ST_19	StomachEsophagus	ST	19	imm	ST_19_macrophage	StomachEsophagus macrophage	immune	61	595	1753	1299	4929	6.856	0.291545	high PTPRC CD163	#208A42	#F2B701	Stomach_c19
MU_15	Muscle	MU	15	imm	MU_15_macrophages	Muscle macrophages	immune	62	1755	2404	1678	5947	8.544	0.291741	expression of macrophage markers inlcuding PTPRC/MRC/F13A1	#89C75F	#F2B701	Muscle_c15
SK_15	Skin	SK	15	imm	SK_15_macrophage	Skin macrophage	immune	63	632	1968.5	1478	11487	8.015	0.244742	PTPRC+, MRC1+, LGMN	#ad0773	#F2B701	Skin_c15
LU_3	Lung	LU	3	epi	LU_3_ciliated 1	Lung ciliated	ciliated	64	13959	3880	2488	10875	10.716	0.444721	DNAH11 DNAH5 dynein markers	#f0643e	#11A579	Lung_c3
LU_15	Lung	LU	15	epi	LU_15_ciliated 2	Lung ciliated	ciliated	65	1709	3981	2500	10085	10.776	0.447297	DNAH11 DNAH5 dynein markers	#f0643e	#11A579	Lung_c15
ST_13	StomachEsophagus	ST	13	epi	ST_13_epithelial basal/keratinocyte	StomachEsophagus epithelial basal/keratinocyte	keratinocytes	66	2197	2630	1760	5906	7.673	0.345843	mostly esophagus sample; KRT5+ KRT15+ high SCPEP1	#208A42	#11A579	Stomach_c13
ST_4	StomachEsophagus	ST	4	epi	ST_4_keratinocytes/tuft cells	StomachEsophagus keratinocytes/tuft cells	keratinocytes	67	5869	3064	1883	5267	7.829	0.414177	mostly esophagus sample; KRT13+ KRT4+ KRT7+ IRAG2+	#208A42	#11A579	Stomach_c4
ST_15	StomachEsophagus	ST	15	epi	ST_15_ciliated epithelium	StomachEsophagus ciliated epithelium	ciliated	68	1430	5941.5	2942.5	8573	6.7095	0.355854	mostly esophagus sample; high umi; DNAH12+ CFAP299+	#208A42	#11A579	Stomach_c15
ST_0	StomachEsophagus	ST	0	epi	ST_0_chief and neck cells	StomachEsophagus chief and neck cells	chief and neck cells	69	11861	1884	1402	6182	6.641	0.373969	MUC6+	#208A42	#11A579	Stomach_c0
ST_3	StomachEsophagus	ST	3	epi	ST_3_parietal cells	StomachEsophagus parietal cells	parietal cells	70	6473	2339	1604	6494	6.899	0.346723	ATP4A+ ATP4B+	#208A42	#11A579	Stomach_c3
LU_5	Lung	LU	5	epi	LU_5_airway epithelial progenitor 2	Lung airway epithelial progenitor	airway epithelial progenitor	71	10353	1737	1335	6975	10.459	0.426128	SFTPB marker	#f0643e	#11A579	Lung_c5
LU_0	Lung	LU	0	epi	LU_0_airway epithelial progenitor 1	Lung airway epithelial progenitor	airway epithelial progenitor	72	28899	1839	1385	7820	11.198	0.470843	SFTPB SFTPC marker	#f0643e	#11A579	Lung_c0
LU_10	Lung	LU	10	epi	LU_10_airway epithelial progenitor 5	Lung airway epithelial progenitor	airway epithelial progenitor	73	6086	3427	2111	4225	9.565	0.430565	cycling; entirely T164_b12_Lung_PCW10; high ETV5 some SOX9	#f0643e	#11A579	Lung_c10
BR_13	Brain	BR	13	end	BR_13_endothelial 1	Brain endothelial	endothelial	74	3234	2067	1491.5	2956.5	11.9775	0.442248	entirely T382_b4_Brain_PCW15; MECOM+	#0C727C	#7F3C8D	Brain_c13
LU_8	Lung	LU	8	epi	LU_8_airway epithelial progenitor 3	Lung airway epithelial progenitor	airway epithelial progenitor	75	8389	2206	1529	3804	12.271	0.530137	SFTPB marker	#f0643e	#11A579	Lung_c8
MU_8	Muscle	MU	8	str	MU_8_smooth muscle 2	Muscle smooth muscle	smooth muscle	76	4571	1382	1062	3719	10.589	0.299306	MECOM/SFTPB+	#89C75F	#3969AC	Muscle_c8
SK_17	Skin	SK	17	epi	SK_17_keratinocyte 2	Skin keratinocyte	keratinocytes	77	243	2745	1923	15798	8.556	0.304391	KRT4, KRT13, KRT23+, MYO5B+ (either granular or basal keratinocyte)	#ad0773	#11A579	Skin_c17
SK_18	Skin	SK	18	epi	SK_18_epidermal progenitor	Skin epidermal progenitor	epidermal progenitor	78	226	3222	2219	20768.5	8.0565	0.256153	DNMT1+, BMP7+	#ad0773	#11A579	Skin_c18
SK_2	Skin	SK	2	epi	SK_2_keratinocyte 1	Skin keratinocyte	keratinocytes	79	6480	1614.5	1251.5	10549.5	8.113	0.286929	KRT10+, TP63+, MME+, DSC3+	#ad0773	#11A579	Skin_c2
SK_12	Skin	SK	12	epi	SK_12_interfollicular cells	Skin interfollicular cells	interfollicular cells	80	1731	1624	1268	11598	8.177	0.269016	EDA+, TSPEAR+, FRAS1+	#ad0773	#11A579	Skin_c12
HT_5	Heart	HT	5	str	HT_5_aCM 2	Heart aCM	cardiomyocytes	81	8102	7503	3492	7897	11.43	0.506152	MYL2 ANKRD1 MYL7 TNNI3 ACTN2 CNN1 marker; mostly T104_b11_Heart_PCW17; high MYL7 MYH6 NPPA atrial	#D51F26	#3969AC	Heart_c5
HT_8	Heart	HT	8	str	HT_8_cycling vCM	Heart cycling vCM	cardiomyocytes	82	5654	3687	2014.5	6596.5	12.6755	0.562222	cell cycle dependent	#D51F26	#3969AC	Heart_c8
HT_7	Heart	HT	7	str	HT_7_vCM 3	Heart vCM	cardiomyocytes	83	5716	1781.5	1166	5337.5	12.9645	0.590144	ANKRD1 ACTN2 MYL2 marker; mostly T104_b11_Heart_PCW17	#D51F26	#3969AC	Heart_c7
HT_1	Heart	HT	1	str	HT_1_vCM 2	Heart vCM	cardiomyocytes	84	14883	2702	1530	4711	14.543	0.611671	high ACTN2 ANKRD1 MYOCD no NPPA MYH6; entirely T014_b11_Heart_PCW18	#D51F26	#3969AC	Heart_c1
HT_0	Heart	HT	0	str	HT_0_vCM 1	Heart vCM	cardiomyocytes	85	33620	2865	1588	4297	13.073	0.584999	high ACTN2 ANKRD1 MYOCD no NPPA MYH6	#D51F26	#3969AC	Heart_c0
HT_15	Heart	HT	15	epi	HT_15_epicardial	Heart epicardial	epicardial	86	528	5563	2913.5	11645.5	9.388	0.354528	EFEMP1 WT1 marker	#D51F26	#11A579	Heart_c15
HT_2	Heart	HT	2	str	HT_2_aCM 1	Heart aCM	cardiomyocytes	87	13925	4281	2404	5549	10.272	0.455488	NPPA MYH6 MYL7 marker; entirely T032_b11_Heart_PCW12	#D51F26	#3969AC	Heart_c2
SP_2	Spleen	SP	2	end	SP_2_Endothelial progenitor 1	Spleen Endothelial progenitor	endothelial	88	3925	1261	1024	9814	9.627	0.407086	CD34+ and PECAM positive	#3BBCA8	#7F3C8D	Spleen_c2
SP_6	Spleen	SP	6	end	SP_6_Endothelial progenitor 2	Spleen Endothelial progenitor	endothelial	89	2012	1364.5	1106	11179	8.3495	0.320199	CD34+ and PECAM positive	#3BBCA8	#7F3C8D	Spleen_c6
BR_16	Brain	BR	16	end	BR_16_endothelial 2	Brain endothelial	endothelial	90	648	12580	4536	7422	7.7325	0.28677	VWF/MECOM/TEK	#0C727C	#7F3C8D	Brain_c16
HT_11	Heart	HT	11	end	HT_11_endocardial 2	Heart endocardial	endothelial	91	2438	4112	2359.5	7079.5	11.0075	0.473146	PECAM1 marker; high CDH5 NOTCH1	#D51F26	#7F3C8D	Heart_c11
AG_5	Adrenal	AG	5	end	AG_5_endothelial	Adrenal endothelial	endothelial	92	115	4117	2188	4192	10.125	0.241717	PECAM1+ TEK+; mix of samples	#876941	#7F3C8D	Adrenal_c5
LI_10	Liver	LI	10	end	LI_10_endothelial	Liver endothelial	endothelial	93	1674	1773.5	1348	7757	11.855	0.49869	LDB2 STAB2 KDR endothelial	#3b46a3	#7F3C8D	Liver_c10
MU_5	Muscle	MU	5	end	MU_5_endothelial 1	Muscle endothelial	endothelial	94	5955	3137	2041	6804	8.626	0.309282	MECOM/VWF+; also expressing VEGF recepors (KDR/FLT4/NRP2)	#89C75F	#7F3C8D	Muscle_c5
SK_4	Skin	SK	4	end	SK_4_vascular endothelium	Skin vascular endothelium	endothelial	95	4889	2314	1684	12033	9.717	0.29759	PECAM1, VWF, FLT1(VEGFR1)+	#ad0773	#7F3C8D	Skin_c4
EY_9	Eye	EY	9	end	EY_9_vascular endothelium	Eye vascular endothelium	endothelial	96	2451	2297	1665	5664	6.913	0.238998	PECAM1	#ff9f0f	#7F3C8D	Eye_c9
HT_4	Heart	HT	4	end	HT_4_endocardial 1	Heart endocardial	endothelial	97	8253	4041	2346	8340	12.775	0.544629	PECAM1 CDH5 marker; high NOTCH1	#D51F26	#7F3C8D	Heart_c4
ST_10	StomachEsophagus	ST	10	end	ST_10_endothelial	StomachEsophagus endothelial	endothelial	98	3381	2925	1952	8246	6.78	0.291659	PECAM1+ VWF+	#208A42	#7F3C8D	Stomach_c10
LU_2	Lung	LU	2	end	LU_2_vascular endothelial	Lung vascular endothelial	endothelial	99	21309	2530	1768	7937	10.895	0.439747	PECAM1	#f0643e	#7F3C8D	Lung_c2
LU_11	Lung	LU	11	end	LU_11_lymphatics	Lung lymphatics	lymphatics	100	3748	3297	2198	9018	10.4675	0.407718	PROX1 RELN marker; lymphatics	#f0643e	#7F3C8D	Lung_c11
SK_13	Skin	SK	13	end	SK_13_lymphatic endothelium	Skin lymphatic endothelium	lymphatics	101	1171	2216	1620	11785	9.003	0.272669	PROX1+, STAB2+	#ad0773	#7F3C8D	Skin_c13
ST_20	StomachEsophagus	ST	20	end	ST_20_lymphatics	StomachEsophagus lymphatics	lymphatics	102	383	4337	2589	12228	6.305	0.27578	high umi; high STAB2 RELN PROX1	#208A42	#7F3C8D	Stomach_c20
TR_6	Thyroid	TR	6	epi	TR_6_thyroid follicular 4	Thyroid thyroid follicular	thyroid follicular	103	299	3412	2199	9162	8.323	0.230816	TPO, TG, TSHR+	#8A9FD1	#11A579	Thyroid_c6
TR_7	Thyroid	TR	7	str	TR_7_thyroid follicular 5	Thyroid thyroid follicular	thyroid follicular	104	205	5072	2997	14047	8.576	0.234078	TPO, TG, TSHR+	#8A9FD1	#3969AC	Thyroid_c7
TR_0	Thyroid	TR	0	epi	TR_0_thyroid follicular 1	Thyroid thyroid follicular	thyroid follicular	105	2956	877	690.5	2672.5	8.264	0.218073	TPO, TG, TSHR+	#8A9FD1	#11A579	Thyroid_c0
TR_1	Thyroid	TR	1	epi	TR_1_thyroid follicular 2	Thyroid thyroid follicular	thyroid follicular	106	1833	1729	1253	5348	8.306	0.2246	TPO, TG, TSHR+	#8A9FD1	#11A579	Thyroid_c1
EY_5	Eye	EY	5	str	EY_5_extraocular muscle	Eye extraocular muscle	skeletal muscle	107	4008	3553.5	2147	5811	8.0715	0.282094	high TRPC6; TTN MYH3 skeletal muscle	#ff9f0f	#3969AC	Eye_c5
MU_18	Muscle	MU	18	str	MU_18_myocytes	Muscle myocytes	skeletal muscle	108	1006	3318	2012	6221	8.871	0.331913	clusters with 0/2/10/16	#89C75F	#3969AC	Muscle_c18
MU_0	Muscle	MU	0	str	MU_0_myocytes (fast/Type II) 1	Muscle myocytes (fast/Type II)	skeletal muscle	109	12909	2491	1576	4924	9.282	0.364125	high TTN/MYLPF; high MYOG; low PAX3 (PMID: 32396864)	#89C75F	#3969AC	Muscle_c0
MU_16	Muscle	MU	16	str	MU_16_myocytes (slow/Type I) 2	Muscle myocytes (slow/Type I)	skeletal muscle	110	1263	4471	2589	6073	8.43	0.31622	MYH7+; MYOD1-low but MYOG/ACTC1 high (PMID: 37003036); TNNT1 contractile gene	#89C75F	#3969AC	Muscle_c16
TM_16	Thymus	TM	16	epi	TM_16_medullary TEC (neuromuscular)	Thymus medullary TEC (neuromuscular)	thymic epithelial cells	111	98	3763	2211.5	10618.5	10.267	0.328793	expression of BCHE (neurotransmitter enzyme)	#6E4B9E	#11A579	Thymus_c16
TM_3	Thymus	TM	3	epi	TM_3_medullary TEC (myoid Type IIa) 1	Thymus medullary TEC (myoid Type IIa)	thymic epithelial cells	112	5033	2833	1753	7791	10.369	0.333409	MYOG/MYPN/MYOT/MYH2+ (similar to TEC(myo) in Park et al); clusters with 14	#6E4B9E	#11A579	Thymus_c3
TM_14	Thymus	TM	14	epi	TM_14_medullary TEC (myoid Type I)	Thymus medullary TEC (myoid Type I)	thymic epithelial cells	113	358	3772	2199	9345	9.6745	0.310805	MYH7+; clusters with 2	#6E4B9E	#11A579	Thymus_c14
TM_7	Thymus	TM	7	end	TM_7_endothelial cells	Thymus endothelial cells	endothelial	114	1332	3690	2352.5	10580	8.5815	0.264373	PECAM1+/MECOM+	#6E4B9E	#7F3C8D	Thymus_c7
TM_4	Thymus	TM	4	epi	TM_4_medullary TEC (myoid Type IIa) 2	Thymus medullary TEC (myoid Type IIa)	thymic epithelial cells	115	3228	5237	3106	6042	8.554	0.275147	MYH2+	#6E4B9E	#11A579	Thymus_c4
TM_9	Thymus	TM	9	epi	TM_9_medullary TEC (myoid) 2	Thymus medullary TEC (myoid)	thymic epithelial cells	116	868	4783.5	2854.5	15510	6.987	0.200075	PAX7+; high expression of TEC(myo) signature	#6E4B9E	#11A579	Thymus_c9
TM_8	Thymus	TM	8	epi	TM_8_medullary TEC (myoid) 1	Thymus medullary TEC (myoid)	thymic epithelial cells	117	1086	2212	1594	7036.5	9.908	0.294162	PAX7+; high expression of TEC(myo) signature	#6E4B9E	#11A579	Thymus_c8
TM_10	Thymus	TM	10	str	TM_10_vascular smooth muscle	Thymus vascular smooth muscle	smooth muscle	118	812	2944	1952	9510	8.282	0.257067	ACTA2/RGS5/PDGFRB+	#6E4B9E	#3969AC	Thymus_c10
TM_5	Thymus	TM	5	str	TM_5_fibroblasts 1	Thymus fibroblasts	fibroblasts	119	2959	2706	1832	8797	7.847	0.249593	COL1A2/COl3A1/DCN+	#6E4B9E	#3969AC	Thymus_c5
MU_2	Muscle	MU	2	str	MU_2_myocytes (fast/Type II) 2	Muscle myocytes (fast/Type II)	skeletal muscle	120	7879	1991	1461	1667	8.294	0.287381	high PAX7; high TTN/MYLPF; Myosin heavy chain embryonic (MYH3)+; high MYOG/PAX7 low PAX3 (PMID: 32396864)	#89C75F	#3969AC	Muscle_c2
MU_10	Muscle	MU	10	str	MU_10_myocytes (slow/Type I) 1	Muscle myocytes (slow/Type I)	skeletal muscle	121	4136	1845	1400	1644	7.66	0.248806	MYBPC1/MYH7B/TNNT1 (PMID: PMC9569562); MYOD1-low but MYOG/ACTC1 high (PMID: 37003036); TNNT1 contractile gene; MUSK+ (neuromuscular synaptic gene)	#89C75F	#3969AC	Muscle_c10
HT_6	Heart	HT	6	str	HT_6_fibroblast 2	Heart fibroblast	fibroblasts	122	7147	1699	1256	9416	6.447	0.214071	COL1A2 COL1A1 MYH3 marker; entirely T379_b11_Heart_PCW15	#D51F26	#3969AC	Heart_c6
HT_12	Heart	HT	12	str	HT_12_fibroblast 4	Heart fibroblast	fibroblasts	123	1728	2145.5	1423.5	9705	7.208	0.245982	entirely cluster 0 of T379_b11_Heart_PCW15; MYH3 NEB MYBPC1; same cluster level as 6	#D51F26	#3969AC	Heart_c12
ST_18	StomachEsophagus	ST	18	str	ST_18_MYH3+ smooth muscle	StomachEsophagus MYH3+ smooth muscle	smooth muscle	124	1003	1649	1225	9000	7.552	0.322284	TTN+ MYH3+ TNNT3+	#208A42	#3969AC	Stomach_c18
SK_8	Skin	SK	8	str	SK_8_skeletal muscle 1	Skin skeletal muscle	skeletal muscle	125	2354	3035	2104.5	15036.5	6.737	0.224919	NEB, MYH3, DMD, ACTN2	#ad0773	#3969AC	Skin_c8
SK_11	Skin	SK	11	str	SK_11_skeletal muscle 2	Skin skeletal muscle	skeletal muscle	126	1799	1556	1165	7535	8.157	0.275835	NEB, MYH3, DMD, ACTN2	#ad0773	#3969AC	Skin_c11
SK_16	Skin	SK	16	str	SK_16_fibroblast 6	Skin fibroblast	fibroblasts	127	323	2437	1680	12720	8.801	0.266312	PDZRN4, ""BMP5"", ""PRLR""	#ad0773	#3969AC	Skin_c16
TM_17	Thymus	TM	17	str	TM_17_fibroblasts 3	Thymus fibroblasts	fibroblasts	128	93	4355	2727	14998	8.029	0.240527	FN1+/FLRT2+	#6E4B9E	#3969AC	Thymus_c17
AG_1	Adrenal	AG	1	epi	AG_1_adrenal cortex 2	Adrenal adrenal cortex	adrenal cortex	129	576	6827.5	3114	4341.5	10.3445	0.240023	AGTR1+ likely zona glomerulosa; all PCW17	#876941	#11A579	Adrenal_c1
AG_7	Adrenal	AG	7	str	AG_7_stromal	Adrenal stromal	stromal	130	77	5502	2741	4658	9.615	0.200501	COL3A1+ TRPC6+; possibly mix of fibroblasts & pericytes; mix of all samples	#876941	#3969AC	Adrenal_c7
TR_5	Thyroid	TR	5	str	TR_5_skeletal muscle	Thyroid skeletal muscle	skeletal muscle	131	643	1633	1137	4934	9.389	0.260226	MYO18B, MYOM1, SOX6	#8A9FD1	#3969AC	Thyroid_c5
TR_10	Thyroid	TR	10	end	TR_10_endothelial	Thyroid endothelial	endothelial	132	104	1424	1098	4631.5	9.4335	0.227916	PECAM1+	#8A9FD1	#7F3C8D	Thyroid_c10
TR_9	Thyroid	TR	9	str	TR_9_smooth muscle	Thyroid smooth muscle	smooth muscle	133	118	1315.5	1012.5	4462.5	9.0155	0.226862	ACTA2, TAGLN+	#8A9FD1	#3969AC	Thyroid_c9
TR_3	Thyroid	TR	3	str	TR_3_stromal	Thyroid stromal	stromal	134	842	1211	945	3763	9.052	0.220377	unclear markers but still has NKAIN3, P3H2 expression	#8A9FD1	#3969AC	Thyroid_c3
TR_4	Thyroid	TR	4	str	TR_4_fibroblast	Thyroid fibroblast	fibroblasts	135	781	1442	1092	5173	8.131	0.212655	COL1A1, COL1A2 positive but not contractile	#8A9FD1	#3969AC	Thyroid_c4
TR_11	Thyroid	TR	11	epi	TR_11_parathyroid	Thyroid parathyroid	parathyroid	136	38	1086.5	851.5	5151	9.5625	0.291623	CASR, SPOCK3, DNAH11 positive	#8A9FD1	#11A579	Thyroid_c11
TR_2	Thyroid	TR	2	epi	TR_2_thyroid follicular 3	Thyroid thyroid follicular	thyroid follicular	137	1280	1576.5	1132	4630.5	9.6495	0.312394	TPO, TG, TSHR+	#8A9FD1	#11A579	Thyroid_c2
TR_8	Thyroid	TR	8	epi	TR_8_thyroid follicular 6	Thyroid thyroid follicular	thyroid follicular	138	200	3141	1972	6855	9.3005	0.300667	TPO, TG, TSHR+	#8A9FD1	#11A579	Thyroid_c8
SP_11	Spleen	SP	11	str	SP_11_Pericyte	Spleen Pericyte	pericytes	139	605	1599	1237	11802	8.745	0.354085	ACTA2+, TRPC6	#3BBCA8	#3969AC	Spleen_c11
SP_0	Spleen	SP	0	str	SP_0_Fibroblast 1	Spleen Fibroblast	fibroblasts	140	6992	1306	1052	10301.5	9.164	0.384203	ATXN1+	#3BBCA8	#3969AC	Spleen_c0
SP_1	Spleen	SP	1	str	SP_1_Fibroblast 2	Spleen Fibroblast	fibroblasts	141	4525	1280	1052	9449	8.022	0.299094	ATXN1+	#3BBCA8	#3969AC	Spleen_c1
SP_4	Spleen	SP	4	str	SP_4_Fibroblast 3	Spleen Fibroblast	fibroblasts	142	2645	1870	1426	12785	8.129	0.313242	ATXN1+	#3BBCA8	#3969AC	Spleen_c4
SP_7	Spleen	SP	7	str	SP_7_Fibroblast 4	Spleen Fibroblast	fibroblasts	143	1787	1538	1183	11094	8.564	0.360448	ATXN1+	#3BBCA8	#3969AC	Spleen_c7
EY_10	Eye	EY	10	epi	EY_10_RPE	Eye RPE	pigmented epithelium	144	2441	2226	1593	6760	7.39	0.291489	TRPM3 TRPM1 PLD5 OPCML BEST1 markers RPE	#ff9f0f	#11A579	Eye_c10
EY_15	Eye	EY	15	epi	EY_15_ciliated pigmented epithelium	Eye ciliated pigmented epithelium	pigmented epithelium	145	1081	2053	1490	6337	8.143	0.294491	SLC4A4 SLC38A11 ATP6V1C2	#ff9f0f	#11A579	Eye_c15
EY_19	Eye	EY	19	epi	EY_19_cornea 1	Eye cornea	cornea	146	519	1948	1441	5142	8.349	0.305755	PIP5K1B COL4A3 COL4A4	#ff9f0f	#11A579	Eye_c19
EY_12	Eye	EY	12	str	EY_12_smooth muscle	Eye smooth muscle	smooth muscle	147	2141	1748	1295	3926	8.243	0.275109	MYH11 smooth muscle cell	#ff9f0f	#3969AC	Eye_c12
EY_1	Eye	EY	1	str	EY_1_fibroblast	Eye fibroblast	fibroblasts	148	6420	1773.5	1328	3965	7.3525	0.244046	high COL1A2 COL1A1 fibroblast	#ff9f0f	#3969AC	Eye_c1
EY_4	Eye	EY	4	str	EY_4_trabecular meshwork	Eye trabecular meshwork	trabecular meshwork	149	4704	1844	1357.5	4115	7.22	0.254045	BICC1 LAMA4 PIEZO2	#ff9f0f	#3969AC	Eye_c4
ST_17	StomachEsophagus	ST	17	str	ST_17_smooth muscle 4	StomachEsophagus smooth muscle	smooth muscle	150	1070	2215	1428.5	3380	7.5435	0.364559	mostly esophagus sample; MYH11+ COL12A1+ ACTA2+ MYH11+	#208A42	#3969AC	Stomach_c17
ST_7	StomachEsophagus	ST	7	str	ST_7_smooth muscle 3	StomachEsophagus smooth muscle	smooth muscle	151	5518	2597.5	1553.5	3830	8.5245	0.372568	mostly esophagus sample; ACTA2+ MYH11+	#208A42	#3969AC	Stomach_c7
ST_11	StomachEsophagus	ST	11	str	ST_11_cycling stromal	StomachEsophagus cycling stromal	stromal	152	3130	2137	1507.5	5848	7.736	0.334343	cell cycle dependent; MKI67+	#208A42	#3969AC	Stomach_c11
ST_2	StomachEsophagus	ST	2	str	ST_2_smooth muscle 2	StomachEsophagus smooth muscle	smooth muscle	153	6860	2179	1561.5	8330.5	7.058	0.310134	COL1A1+ ACTA2+ COL3A1+ COL1A2+ MYH11+	#208A42	#3969AC	Stomach_c2
ST_1	StomachEsophagus	ST	1	str	ST_1_smooth muscle 1	StomachEsophagus smooth muscle	smooth muscle	154	7577	1717	1205	3480	9.464	0.413793	ACTA2+ MYH11+	#208A42	#3969AC	Stomach_c1
ST_14	StomachEsophagus	ST	14	str	ST_14_interstitial cells of Cajal	StomachEsophagus interstitial cells of Cajal	interstitial cells of Cajal	155	1893	1928	1347	4286	7.295	0.324268	ANO1+ KIT+	#208A42	#3969AC	Stomach_c14
ST_5	StomachEsophagus	ST	5	str	ST_5_fibroblasts 1	StomachEsophagus fibroblasts	fibroblasts	156	5672	1577	1173	4232.5	6.99	0.306584	high DCN COL1A2 FBLN1	#208A42	#3969AC	Stomach_c5
ST_6	StomachEsophagus	ST	6	str	ST_6_fibroblasts 2	StomachEsophagus fibroblasts	fibroblasts	157	5555	1804	1287	4140	6.895	0.310701	high DCN COL1A2 FBLN1	#208A42	#3969AC	Stomach_c6
LU_16	Lung	LU	16	epi	LU_16_mesothelial	Lung mesothelial	mesothelial	158	395	3727	2393	9957	10.117	0.376169	C3	#f0643e	#11A579	Lung_c16
ST_21	StomachEsophagus	ST	21	str	ST_21_mesothelial	StomachEsophagus mesothelial	mesothelial	159	243	3002	2020	9200	6.417	0.251187	high umi; mesothelial WT1+	#208A42	#3969AC	Stomach_c21
LU_6	Lung	LU	6	str	LU_6_pericytes	Lung pericytes	pericytes	160	9897	2429	1696	7272	10.186	0.429092	PDGFRB TRPC6 LRRTM4 SLIT3	#f0643e	#3969AC	Lung_c6
MU_19	Muscle	MU	19	str	MU_19_pericytes 2	Muscle pericytes	pericytes	161	928	1594.5	1183	4097	8.2765	0.247643	low UMI; ITGA1+ TRPC6+	#89C75F	#3969AC	Muscle_c19
LU_13	Lung	LU	13	str	LU_13_airway smooth muscle 2	Lung airway smooth muscle	smooth muscle	162	3507	3113	1915	3664	8.617	0.356071	cycling; entirely T164_b12_Lung_PCW10; EYA4 HHIP MYH11 MYOCD markers	#f0643e	#3969AC	Lung_c13
BR_11	Brain	BR	11	str	BR_11_smooth muscle cells 2	Brain smooth muscle cells	smooth muscle	163	3373	2095	1464	2463	9.057	0.336453	ACTA2/PRDM6, clusters with 8	#0C727C	#3969AC	Brain_c11
MU_1	Muscle	MU	1	str	MU_1_smooth muscle 1	Muscle smooth muscle	smooth muscle	164	8838	1226	944	3615.5	8.427	0.242168	low UMI; MYLK high; mostly PCW17; G2/M phases	#89C75F	#3969AC	Muscle_c1
LU_4	Lung	LU	4	str	LU_4_airway smooth muscle 1	Lung airway smooth muscle	smooth muscle	165	12194	1667	1260.5	5780.5	10.8435	0.453885	HHIP EYA4 MYH11 DACH2 HPSE2 markers	#f0643e	#3969AC	Lung_c4
LU_7	Lung	LU	7	str	LU_7_airway fibroblast 2	Lung airway fibroblast	fibroblasts	166	8418	1566	1134	2819	10.627	0.468501	MEOX2 marker; high WNT2	#f0643e	#3969AC	Lung_c7
LU_1	Lung	LU	1	str	LU_1_airway fibroblast 1	Lung airway fibroblast	fibroblasts	167	22426	1674	1256.5	5717	9.656	0.411127	MEOX2 marker; high WNT2	#f0643e	#3969AC	Lung_c1
LU_9	Lung	LU	9	epi	LU_9_airway epithelial progenitor 4	Lung airway epithelial progenitor	airway epithelial progenitor	168	6559	2413	1685	6574	10.753	0.451555	cycling; high ETV5 some SFPTB	#f0643e	#11A579	Lung_c9
MU_6	Muscle	MU	6	end	MU_6_endothelial 2	Muscle endothelial	endothelial	169	5944	3318.5	2170	8562	8.939	0.257086	PECAM1;VWF;ESAM+; mostly PCW17	#89C75F	#7F3C8D	Muscle_c6
BR_8	Brain	BR	8	str	BR_8_smooth muscle cells 1	Brain smooth muscle cells	smooth muscle	170	4070	4973	2856.5	6185.5	9.693	0.34469	ACTA2/PRDM6, clusters with 11	#0C727C	#3969AC	Brain_c8
MU_11	Muscle	MU	11	end	MU_11_endothelial 3	Muscle endothelial	endothelial	171	3590	1149	955	1671.5	8.825	0.258447	PECAM1;VWF;ESAM+; mostly PCW17	#89C75F	#7F3C8D	Muscle_c11
EY_17	Eye	EY	17	str	EY_17_melanocyte	Eye melanocyte	neural crest derived	172	686	2210	1563	5778.5	7.0585	0.254519	PAX3 TYR	#ff9f0f	#3969AC	Eye_c17
SK_10	Skin	SK	10	epi	SK_10_melanocyte	Skin melanocyte	neural crest derived	173	1878	2086	1538.5	11650.5	9.7015	0.319744	TYRP1+, TRPM1+, DCT+, all components of pigment producing genes	#ad0773	#11A579	Skin_c10
EY_13	Eye	EY	13	epi	EY_13_astrocyte	Eye astrocyte	neural crest derived	174	1932	1884.5	1390.5	5165.5	8.5235	0.333134	high PAX2 GFAP; DCLK1 ERBB4 marker	#ff9f0f	#11A579	Eye_c13
AG_9	Adrenal	AG	9	epi	AG_9_schwann cell precursors	Adrenal schwann cell precursors	neural crest derived	175	25	4319	2382	4698	10.074	0.207026	CDH19 MPZ ERBB3 PLP1+	#876941	#11A579	Adrenal_c9
SK_7	Skin	SK	7	epi	SK_7_schwann	Skin schwann	neural crest derived	176	3111	2319	1685	13144	10.256	0.313053	NRXN1+, CDH19+	#ad0773	#11A579	Skin_c7
HT_13	Heart	HT	13	epi	HT_13_neuronal	Heart neuronal	neural crest derived	177	1036	2440	1616	9193.5	8.03	0.271916	NRXN1 XKR4 LRRTM4 marker; half is cluster 6 of T379_b11_Heart_PCW15; neuronal receptor	#D51F26	#11A579	Heart_c13
EY_16	Eye	EY	16	epi	EY_16_schwann	Eye schwann	neural crest derived	178	1017	2043	1464	4000	7.768	0.254341	NRXN1 NCAM2	#ff9f0f	#11A579	Eye_c16
ST_8	StomachEsophagus	ST	8	str	ST_8_enteric glia	StomachEsophagus enteric glia	neural crest derived	179	4858	2408.5	1629	6390.5	7.908	0.328222	same cluster level as 19 immune	#208A42	#3969AC	Stomach_c8
SK_14	Skin	SK	14	epi	SK_14_melanocyte progenitor	Skin melanocyte progenitor	neural crest derived	180	764	1337	1014.5	6240	9.1795	0.336565	EDNRB+ ITGA8+ temporary until additional marker validation	#ad0773	#11A579	Skin_c14
SK_9	Skin	SK	9	str	SK_9_fibroblast 5	Skin fibroblast	fibroblasts	181	2251	1157	923	5735	12.146	0.383024	KIF26B+, SPON1+, DAAM2+, KCNN2+	#ad0773	#3969AC	Skin_c9
SK_0	Skin	SK	0	str	SK_0_fibroblast 1	Skin fibroblast	fibroblasts	182	9770	1045	839	5309	11.2075	0.367352	RHOJ, CUBN	#ad0773	#3969AC	Skin_c0
SK_3	Skin	SK	3	str	SK_3_fibroblast 3	Skin fibroblast	fibroblasts	183	5251	2099	1546	11838	9.272	0.296828	RHOJ, CUBN	#ad0773	#3969AC	Skin_c3
MU_20	Muscle	MU	20	epi	MU_20_keratinocytes 2	Muscle keratinocytes	keratinocytes	184	921	3651	2256	4834	6.689	0.218136	KRT4/17+, SCEL	#89C75F	#11A579	Muscle_c20
MU_13	Muscle	MU	13	epi	MU_13_keratinocytes 1	Muscle keratinocytes	keratinocytes	185	2660	3016	1987.5	7178.5	7.1465	0.230348	KRT10/SCEL	#89C75F	#11A579	Muscle_c13
MU_21	Muscle	MU	21	str	MU_21_myogenic progenitors 3	Muscle myogenic progenitors	myogenic progenitors	186	546	3320.5	2087.5	7041	6.9	0.21979	PAX3+	#89C75F	#3969AC	Muscle_c21
MU_12	Muscle	MU	12	str	MU_12_myogenic progenitors 2	Muscle myogenic progenitors	myogenic progenitors	187	3372	1454	1148.5	1581	6.648	0.169153	PAX3+	#89C75F	#3969AC	Muscle_c12
MU_3	Muscle	MU	3	str	MU_3_myogenic progenitors 1	Muscle myogenic progenitors	myogenic progenitors	188	7496	2613.5	1720	5669	7.6355	0.217089	PAX3+	#89C75F	#3969AC	Muscle_c3
EY_14	Eye	EY	14	str	EY_14_myogenic progenitor	Eye myogenic progenitor	myogenic progenitors	189	1923	2012	1484	3226	7.691	0.289363	CLCN5 BMPR1B NCOA1	#ff9f0f	#3969AC	Eye_c14
MU_7	Muscle	MU	7	str	MU_7_myoblasts (cycling)	Muscle myoblasts (cycling)	myogenic progenitors	190	5393	1883	1368	4248	9.369	0.342416	PAX7+ and G2/M cell cycle states; somewhat higher markers TOP2A/CENPE+	#89C75F	#3969AC	Muscle_c7
MU_17	Muscle	MU	17	str	MU_17_myoblasts	Muscle myoblasts	myogenic progenitors	191	1008	3007.5	1901.5	4162	6.2295	0.195414	PAX7+	#89C75F	#3969AC	Muscle_c17
MU_9	Muscle	MU	9	str	MU_9_tenogenic cells	Muscle tenogenic cells	myogenic progenitors	192	4392	2146	1510	5618	8.3485	0.307637	TNMD/MKX+	#89C75F	#3969AC	Muscle_c9
MU_4	Muscle	MU	4	str	MU_4_fibroblasts	Muscle fibroblasts	fibroblasts	193	6093	1575	1149	3530	9.157	0.338099	FBN1+	#89C75F	#3969AC	Muscle_c4
LI_9	Liver	LI	9	str	LI_9_stellate	Liver stellate	stellate	194	2239	1769	1368	7426	12.453	0.461588	stellate cells (lipocytes that become myofibroblast-like when liver is injured); high COL3A1 DCN COL6A3	#3b46a3	#3969AC	Liver_c9
HT_9	Heart	HT	9	str	HT_9_pericyte	Heart pericyte	pericytes	195	3684	2350	1526	4504	11.8595	0.512729	PDGFRB RGS5 NOTCH3 marker	#D51F26	#3969AC	Heart_c9
MU_14	Muscle	MU	14	str	MU_14_pericytes 1	Muscle pericytes	pericytes	196	1887	1961	1403	4554	8.558	0.314294	RGS5/KCNJ8	#89C75F	#3969AC	Muscle_c14
SK_6	Skin	SK	6	str	SK_6_pericyte	Skin pericyte	pericytes	197	3366	1694.5	1294	9537.5	9.051	0.287889	TRPC6+, ACTA2+, PDGFRB+	#ad0773	#3969AC	Skin_c6
ST_12	StomachEsophagus	ST	12	str	ST_12_pericytes	StomachEsophagus pericytes	pericytes	198	2550	2157.5	1496.5	5742	6.614	0.298227	TRPC6+ PDGFRB+ RGS5+	#208A42	#3969AC	Stomach_c12
HT_3	Heart	HT	3	str	HT_3_fibroblast 1	Heart fibroblast	fibroblasts	199	10121	2293	1507	4224	11.221	0.479265	DCN COL1A2 COL1A1 marker	#D51F26	#3969AC	Heart_c3
HT_10	Heart	HT	10	str	HT_10_fibroblast 3	Heart fibroblast	fibroblasts	200	2550	5004.5	2657	9394	10.762	0.460497	DCN COL1A2 COL1A1 marker	#D51F26	#3969AC	Heart_c10
TM_13	Thymus	TM	13	str	TM_13_fibroblasts 2	Thymus fibroblasts	fibroblasts	201	380	2547.5	1779	11344	9.3675	0.322282	COL1A2/COl3A1/DCN+	#6E4B9E	#3969AC	Thymus_c13
SK_1	Skin	SK	1	str	SK_1_fibroblast 2	Skin fibroblast	fibroblasts	202	6716	997	802	5082	9.0645	0.281414	LRRTM4+, COL6A6+, ABCA10+	#ad0773	#3969AC	Skin_c1
SK_5	Skin	SK	5	str	SK_5_fibroblast 4	Skin fibroblast	fibroblasts	203	4846	2110	1549	11837.5	8.7125	0.268483	LRRTM4+, COL6A6+, ABCA10+	#ad0773	#3969AC	Skin_c5

## Sheet: S3R
column_name	column_description
p_val	raw p value from a one-vs-all Wilcoxon Rank Sum Test between the cluster (foreground) and all other clusters in that organ (background)
avg_log2FC	average log2 fold change between foregroud and background
pct.1	percentage of cells in foreground expressing the gene
pct.2	percentage of cells in background expressing the gene
p_val_adj	adjusted p value
cluster	unique cluster id
gene	marker gene name

## Sheet: S3
p_val	avg_log2FC	pct.1	pct.2	p_val_adj	cluster	gene
0	2.85973	0.998	0.55	0	AG_0	NPC1
0	2.45555	0.904	0.152	0	AG_0	C1orf54
0	2.30599	0.99	0.508	0	AG_0	GALC
0	2.26349	0.989	0.271	0	AG_0	USP36
0	2.04958	1	0.689	0	AG_0	GRK5
5.53991e-292	1.91443	1	0.664	1.40237e-291	AG_0	CDK8
2.65962e-291	2.26445	0.945	0.393	6.73255e-292	AG_0	CAST
1.00886e-275	2.11083	0.973	0.273	2.55384e-271	AG_0	ZNF331
8.23243e-272	1.8361	0.933	0.365	2.08396e-267	AG_0	SLC19A2
2.25083e-270	2.05359	0.731	0.102	5.69776e-266	AG_0	PPA1
1.64067e-259	1.74864	0.945	0.223	4.1532e-255	AG_0	CACNA1H
3.56906e-257	1.75753	0.982	0.36	9.03473e-253	AG_0	TMEM120B
4.42991e-256	1.82367	0.959	0.588	1.12139e-251	AG_0	TBC1D14
5.88613e-254	1.82426	0.954	0.55	1.49001e-249	AG_0	CYTH3
3.61515e-252	1.70648	0.932	0.294	9.15139e-248	AG_0	CASP9
3.29426e-251	1.97053	0.999	0.512	8.33908e-247	AG_0	ESYT2
3.50179e-247	2.31678	0.94	0.275	8.86444e-243	AG_0	CPE
3.72203e-246	1.75305	0.841	0.261	9.42194e-242	AG_0	TESC
6.57283e-246	1.52333	0.995	0.78	1.66385e-241	AG_0	FLNB
1.11145e-245	2.13134	0.837	0.22	2.81353e-241	AG_0	EIF2AK3
1.90128e-241	1.67785	0.965	0.335	4.81291e-237	AG_0	PDK1
3.8724e-240	1.4974	0.968	0.617	9.8026e-236	AG_0	IRS2
2.16206e-239	1.78337	0.871	0.257	5.47305e-235	AG_0	JMY
1.4814e-238	1.55845	0.976	0.55	3.75003e-234	AG_0	ZFAND5
1.51816e-232	1.79639	1	0.573	3.84308e-228	AG_0	FOXK2
5.11336e-232	1.68951	0.868	0.284	1.2944e-227	AG_0	LATS2
4.81819e-231	1.57961	1	0.703	1.21968e-226	AG_0	PAPSS2
8.39416e-230	1.6304	0.967	0.631	2.1249e-225	AG_0	MYO9B
2.88178e-227	1.65756	0.894	0.37	7.29493e-223	AG_0	GLUD1
3.38354e-227	1.41946	1	0.688	8.5651e-223	AG_0	SH3BP5
4.58121e-223	1.57775	0.977	0.302	1.15969e-218	AG_0	ZNF141
2.23003e-217	1.59743	0.954	0.485	5.64509e-213	AG_0	VAV2
2.23773e-214	2.06325	0.676	0.127	5.66458e-210	AG_0	CLIP2
2.28016e-214	1.66481	0.795	0.26	5.77201e-210	AG_0	MXRA7
6.63021e-213	1.58065	0.957	0.39	1.67837e-208	AG_0	ZDBF2
7.25104e-213	2.20902	0.93	0.491	1.83553e-208	AG_0	CHRNA7
1.72071e-209	1.59018	0.999	0.548	4.35579e-205	AG_0	ABTB2
7.34808e-209	1.546	0.883	0.259	1.86009e-204	AG_0	GNG4
9.33958e-209	1.73039	0.911	0.499	2.36422e-204	AG_0	GTF2IRD1
1.81411e-207	1.47387	0.977	0.615	4.59225e-203	AG_0	SIK2
2.15033e-207	1.58301	0.999	0.296	5.44335e-203	AG_0	ATP1B3
2.78901e-206	1.31909	0.991	0.749	7.0601e-202	AG_0	IGF2R
1.22525e-205	1.32852	0.978	0.748	3.10159e-201	AG_0	TXNRD1
2.76149e-205	2.24388	0.81	0.336	6.99042e-201	AG_0	NOS1AP
1.76358e-203	1.63041	0.793	0.254	4.46433e-199	AG_0	FAM222A
7.07052e-203	1.27864	0.99	0.654	1.78983e-198	AG_0	EPB41L1
1.70858e-200	1.68527	0.968	0.553	4.3251e-196	AG_0	DNER
1.96987e-198	1.35253	0.987	0.738	4.98654e-194	AG_0	PTPN14
4.14953e-198	1.43044	0.945	0.457	1.05041e-193	AG_0	ALAS1
2.12908e-195	1.31875	0.999	0.785	5.38956e-191	AG_0	HSPD1
1.91073e-194	1.29034	0.999	0.763	4.83682e-190	AG_0	ECE1
3.64733e-194	1.47271	0.939	0.484	9.23286e-190	AG_0	USP37
1.51313e-190	1.33076	0.977	0.514	3.83033e-186	AG_0	NDEL1
1.42874e-187	1.52416	0.868	0.399	3.6167e-183	AG_0	CEP120
2.98064e-179	1.42682	0.831	0.324	7.54518e-175	AG_0	HSPA4L
1.01084e-178	1.37304	0.953	0.691	2.55884e-174	AG_0	SPAG9
3.63555e-178	1.17809	0.995	0.745	9.20303e-174	AG_0	CHSY1
1.17353e-177	1.27868	0.966	0.469	2.97069e-173	AG_0	NR4A3
3.5672e-177	1.31849	0.904	0.461	9.03002e-173	AG_0	MIA3
3.31942e-173	1.57993	0.813	0.373	8.40277e-169	AG_0	LPIN2
4.66723e-172	1.38998	0.844	0.415	1.18146e-167	AG_0	IDI1
2.15336e-171	1.10864	0.413	0.022	5.45103e-167	AG_0	ENSG00000285596
1.74895e-168	1.19257	0.885	0.376	4.42728e-164	AG_0	RAB20
8.92709e-168	1.18122	0.988	0.558	2.2598e-163	AG_0	UTY
4.24821e-167	1.03469	0.967	0.742	1.07539e-162	AG_0	CLK1
5.22096e-165	1.28777	0.791	0.303	1.32163e-160	AG_0	FN3K
9.11147e-165	1.17605	0.885	0.554	2.30648e-160	AG_0	ILRUN
2.40361e-163	1.41612	0.896	0.597	6.08451e-159	AG_0	BMP2K
4.18549e-163	1.16382	0.599	0.107	1.05952e-158	AG_0	PER1
9.59396e-163	1.40312	0.813	0.345	2.42861e-158	AG_0	SGK1
4.33408e-162	1.39612	0.931	0.545	1.09713e-157	AG_0	MAPK4
1.43003e-161	1.30402	0.905	0.623	3.61998e-157	AG_0	DYNC1H1
3.64581e-161	1.31182	0.848	0.436	9.229e-157	AG_0	SQSTM1
2.8634e-159	1.12341	0.858	0.337	7.24841e-155	AG_0	YBX3
1.28232e-157	1.36714	0.756	0.195	3.24607e-153	AG_0	ZNF487
5.56088e-157	1.10237	0.943	0.688	1.40768e-152	AG_0	ZCCHC14
7.44616e-157	1.17745	0.915	0.659	1.88492e-152	AG_0	ZNF117
2.31175e-156	1.1199	0.959	0.636	5.85195e-152	AG_0	RBBP7
2.97091e-155	1.14261	0.877	0.45	7.52057e-151	AG_0	FOSL2
3.28286e-155	1.17671	0.894	0.483	8.31023e-151	AG_0	HSPA12A
4.23026e-154	1.14593	0.96	0.708	1.07085e-149	AG_0	GRB10
8.40281e-150	1.4247	0.769	0.292	2.12709e-145	AG_0	SYAP1
3.43836e-148	1.18236	0.96	0.548	8.70386e-144	AG_0	CHD1
5.69087e-147	1.0485	0.954	0.671	1.44059e-142	AG_0	MIR493HG
5.88951e-144	1.36639	0.549	0.122	1.49087e-139	AG_0	INSIG1
2.72819e-143	1.0755	0.881	0.556	6.90615e-139	AG_0	STAT5B
2.98561e-143	1.09073	0.956	0.695	7.55778e-139	AG_0	MICAL3
6.03937e-141	1.16538	0.764	0.295	1.52881e-136	AG_0	SH2B3
3.10576e-140	1.13221	0.553	0.125	7.86191e-136	AG_0	GABARAPL1
7.24722e-140	1.08709	0.699	0.18	1.83456e-135	AG_0	ALPL
8.56133e-136	1.2274	0.714	0.302	2.16722e-131	AG_0	RILPL1
4.37334e-135	1.3327	0.843	0.512	1.10707e-130	AG_0	DAAM1
3.96485e-134	1.097	0.787	0.361	1.00366e-129	AG_0	TBC1D2B
2.95114e-131	1.03465	0.869	0.521	7.47052e-127	AG_0	ENSG00000249456
1.0942e-130	1.01266	0.9	0.478	2.76985e-126	AG_0	RASAL1
1.47511e-130	1.10857	0.526	0.121	3.7341e-126	AG_0	WNT11
1.8382e-130	1.07125	0.885	0.454	4.65322e-126	AG_0	CLTCL1
1.44839e-129	1.00522	0.965	0.602	3.66647e-125	AG_0	ATP11A
5.33953e-127	1.0979	0.827	0.468	1.35165e-122	AG_0	NCK2
2.29092e-126	1.22587	0.668	0.24	5.79923e-122	AG_0	TBC1D9
2.197e-124	1.27268	0.674	0.247	5.56147e-120	AG_0	FGFR1
3.02013e-124	1.388	0.711	0.313	7.64516e-120	AG_0	RPS6KA2
1.85913e-123	1.21357	0.714	0.288	4.70621e-119	AG_0	ARRB1
2.83496e-123	1.20463	0.844	0.567	7.17642e-119	AG_0	DEPTOR
4.07369e-123	1.14044	0.906	0.691	1.03121e-118	AG_0	MYH10
6.59977e-123	1.09063	0.927	0.532	1.67066e-118	AG_0	PLXNA2
1.79481e-120	1.10885	0.629	0.228	4.54338e-116	AG_0	CASTOR2
6.02612e-120	1.03904	0.425	0.074	1.52545e-115	AG_0	SLC7A5
1.63027e-119	1.09596	0.757	0.375	4.12685e-115	AG_0	ENSG00000230490
1.68022e-119	1.13116	0.728	0.35	4.2533e-115	AG_0	PSAP
2.08804e-119	1.01824	0.497	0.112	5.28568e-115	AG_0	AVPI1
1.60587e-118	1.1164	0.696	0.28	4.06509e-114	AG_0	GYS1
1.31975e-116	1.06636	0.581	0.186	3.34083e-112	AG_0	CDIP1
8.14307e-115	1.00376	0.819	0.484	2.06134e-110	AG_0	TAF4
4.24865e-113	1.02962	0.717	0.306	1.0755e-108	AG_0	SEC16A
5.67923e-113	1.00424	0.502	0.111	1.43764e-108	AG_0	CYSTM1
3.10494e-112	1.09276	0.618	0.22	7.85984e-108	AG_0	SLC26A2
1.04699e-110	1.11779	0.773	0.356	2.65035e-106	AG_0	VPS37B
3.34054e-107	1.25409	0.47	0.116	8.45625e-103	AG_0	SLC7A11
4.22561e-107	1.01546	0.663	0.279	1.06967e-102	AG_0	ELL
7.83645e-107	1.04979	0.667	0.276	1.98372e-102	AG_0	CMTM4
9.2259e-107	1.07023	0.773	0.397	2.33545e-102	AG_0	GPI
2.65373e-106	1.19177	0.612	0.248	6.71766e-102	AG_0	RAB9A
2.59796e-105	1.13288	0.473	0.122	6.57647e-101	AG_0	FBXO25
3.24386e-104	1.00105	0.74	0.39	8.21151e-100	AG_0	RANBP10
5.57296e-104	1.12326	0.688	0.317	1.41074e-99	AG_0	PC
6.33448e-104	1.08822	0.697	0.332	1.60351e-99	AG_0	GPAT4
1.03766e-103	1.20304	0.769	0.493	2.62673e-99	AG_0	ATP10D
1.87284e-103	1.20649	0.543	0.15	4.7409e-99	AG_0	SGIP1
2.27071e-103	1.14752	0.724	0.383	5.74808e-99	AG_0	RBM19
6.61054e-103	1.10684	0.791	0.469	1.67339e-98	AG_0	LINC02237
1.08365e-102	1.06885	0.544	0.182	2.74315e-98	AG_0	AMPD3
9.17097e-101	1.06185	0.733	0.33	2.32154e-96	AG_0	SNAP25
3.45764e-97	1.05855	0.591	0.244	8.75267e-93	AG_0	PTTG1IP
3.64804e-97	1.03422	0.881	0.456	9.23466e-93	AG_0	SLC22A3
6.84891e-97	1.03393	0.83	0.535	1.73373e-92	AG_0	SGCZ
2.94217e-92	1.06551	0.638	0.291	7.44781e-88	AG_0	FANK1
2.11617e-90	1.40596	0.645	0.31	5.35687e-86	AG_0	HSP90AA1
6.2474e-81	1.08294	0.67	0.3	1.58147e-76	AG_0	ABR
3.66214e-70	1.15502	0.645	0.364	9.27033e-66	AG_0	PCSK5
2.50277e-69	1.04271	0.441	0.156	6.33552e-65	AG_0	EFR3B
1.7408e-68	1.04347	0.565	0.28	4.40666e-64	AG_0	GRIA3
9.63089e-66	1.00209	0.496	0.199	2.43796e-61	AG_0	NKAIN1
6.77189e-65	1.04612	0.587	0.287	1.71424e-60	AG_0	ESR2
1.31885e-63	1.01334	0.454	0.183	3.33854e-59	AG_0	RASSF8
0	3.09044	0.859	0.042	0	AG_1	EPHA4
0	2.89028	0.872	0.13	0	AG_1	ADAMTS19
2.57491e-291	2.25694	0.99	0.179	6.51813e-292	AG_1	XIST
9.10585e-291	2.10314	0.811	0.12	2.30506e-286	AG_1	TCEA3
1.70145e-268	1.99377	0.71	0.073	4.30706e-264	AG_1	CCDC141
3.40018e-262	1.51022	0.512	0.009	8.60721e-258	AG_1	ENSG00000286282
6.89901e-261	2.80864	0.934	0.318	1.74642e-256	AG_1	ENSG00000271945
7.36222e-260	2.55268	0.983	0.547	1.86367e-255	AG_1	PRKD1
5.85432e-257	1.89597	0.696	0.08	1.48196e-252	AG_1	PGM5
2.67623e-240	1.92924	0.997	0.779	6.77461e-236	AG_1	SIPA1L1
3.77934e-240	1.60609	0.616	0.051	9.56702e-236	AG_1	NPNT
8.17035e-240	2.29942	0.99	0.714	2.06824e-235	AG_1	FGF12
6.02564e-234	1.27547	0.562	0.035	1.52533e-229	AG_1	ING2-DT
9.8288e-231	2.03474	0.983	0.71	2.48806e-226	AG_1	CACNA1D
1.37424e-226	1.85131	0.804	0.163	3.47875e-222	AG_1	ARHGAP28
6.4772e-218	1.13645	0.422	0.005	1.63964e-213	AG_1	KCNJ5
9.18566e-217	1.76693	0.717	0.128	2.32526e-212	AG_1	MCF2
1.11481e-216	1.77915	0.7	0.102	2.82203e-212	AG_1	KCNK2
9.57996e-215	1.85792	0.764	0.162	2.42507e-210	AG_1	MSRB3
1.8226e-212	1.7931	0.96	0.536	4.61374e-208	AG_1	HS2ST1
2.66644e-210	1.5444	0.712	0.119	6.74983e-206	AG_1	C7
1.45028e-207	1.83506	0.76	0.16	3.67123e-203	AG_1	MDFIC
3.23958e-205	1.66781	0.663	0.107	8.20068e-201	AG_1	ENSG00000239482
1.73804e-203	1.89532	0.938	0.446	4.39968e-199	AG_1	PHACTR2
3.21993e-201	1.79533	0.759	0.145	8.15094e-197	AG_1	DCLK1
3.26516e-200	1.5976	0.634	0.092	8.26542e-196	AG_1	ADAMTS3
1.31824e-198	1.56617	0.443	0.019	3.33699e-194	AG_1	ENSG00000223838
1.32917e-198	1.35629	0.503	0.036	3.36467e-194	AG_1	SHANK1
2.95304e-198	1.84116	0.965	0.607	7.47534e-194	AG_1	PPM1E
1.58819e-196	1.8155	0.911	0.397	4.02034e-192	AG_1	EXOC6
4.36588e-196	2.05877	0.977	0.589	1.10518e-191	AG_1	DACH1
2.20634e-195	1.772	0.955	0.554	5.58514e-191	AG_1	DENND5B
3.68901e-192	1.48183	0.964	0.645	9.33837e-188	AG_1	JPX
1.58134e-191	1.7041	0.984	0.589	4.003e-187	AG_1	ARHGAP24
2.83264e-190	1.78228	0.83	0.267	7.17056e-186	AG_1	TMEM161B-DT
1.08387e-186	1.71362	0.88	0.317	2.7437e-182	AG_1	ZNF827
1.84779e-182	1.30371	0.453	0.03	4.67749e-178	AG_1	GRIN2C
3.42656e-182	1.64617	0.736	0.18	8.674e-178	AG_1	ETV1
4.21188e-182	1.26041	0.554	0.064	1.06619e-177	AG_1	FAM153B
4.95765e-181	1.7318	0.948	0.58	1.25498e-176	AG_1	ZBTB7C
1.94863e-180	1.3973	0.686	0.127	4.93276e-176	AG_1	NREP
2.14917e-180	1.57287	0.962	0.589	5.44041e-176	AG_1	KIAA1958
1.12575e-177	1.67628	0.927	0.534	2.84973e-173	AG_1	CTNNAL1
1.61175e-175	1.78817	0.79	0.229	4.07998e-171	AG_1	SLF2
1.43135e-173	1.1945	0.481	0.042	3.62331e-169	AG_1	SYT9
1.49301e-172	1.47824	0.7	0.163	3.77941e-168	AG_1	LINC01798
1.65495e-169	1.55857	0.894	0.487	4.18934e-165	AG_1	GRB14
9.69839e-167	1.36202	0.391	0.019	2.45505e-162	AG_1	VSNL1
5.55904e-165	1.62071	0.707	0.18	1.40722e-160	AG_1	LINC01515
3.58568e-163	1.12366	0.462	0.039	9.07679e-159	AG_1	CPM
6.50564e-163	1.01278	0.349	0.01	1.64684e-158	AG_1	MAOB
1.56108e-162	1.44583	0.635	0.126	3.95171e-158	AG_1	HMGA2
4.77017e-162	1.36693	0.951	0.493	1.20752e-157	AG_1	NAV3
3.27034e-158	1.53439	0.766	0.234	8.27854e-154	AG_1	LPGAT1
5.20654e-157	1.10162	0.545	0.074	1.31798e-152	AG_1	GABPB1-AS1
3.83748e-153	1.14788	0.955	0.401	9.71419e-149	AG_1	MEF2C
9.02631e-153	1.68528	0.951	0.664	2.28492e-148	AG_1	CTNNA3
1.51002e-152	1.87749	0.986	0.642	3.82246e-148	AG_1	LRRC4C
1.08457e-151	1.30437	0.608	0.111	2.74548e-147	AG_1	PKIA
9.69582e-150	1.5458	0.939	0.542	2.4544e-145	AG_1	RNF150
1.68668e-148	1.79042	0.708	0.197	4.26966e-144	AG_1	C2CD6
7.87797e-146	1.35909	0.948	0.664	1.99423e-141	AG_1	TMEM245
1.11687e-145	1.19692	0.547	0.082	2.82724e-141	AG_1	KLHL5
3.33049e-144	1.73669	0.899	0.526	8.43081e-140	AG_1	SGCD
1.34739e-143	1.00832	0.701	0.165	3.4108e-139	AG_1	IQGAP2
1.5925e-141	1.25226	0.946	0.717	4.03124e-137	AG_1	LMBR1
2.40193e-141	1.79047	0.698	0.212	6.08024e-137	AG_1	SAMD3
5.66349e-141	1.29653	0.748	0.241	1.43366e-136	AG_1	TTC8
3.25897e-140	1.243	0.55	0.1	8.24977e-136	AG_1	STAMBPL1
7.78828e-140	1.15904	0.682	0.169	1.97153e-135	AG_1	SRGAP2B
1.07738e-136	1.25251	0.538	0.098	2.72729e-132	AG_1	KYNU
3.23618e-135	1.20911	0.514	0.088	8.19206e-131	AG_1	VSTM4
4.83509e-133	1.16879	0.908	0.302	1.22395e-128	AG_1	CALN1
5.62717e-133	1.30551	0.767	0.263	1.42446e-128	AG_1	SRGAP2
1.64611e-131	1.33163	0.743	0.256	4.16695e-127	AG_1	GIPC2
1.37768e-130	1.2959	0.943	0.652	3.48746e-126	AG_1	ZNF521
9.86447e-130	1.01435	0.547	0.102	2.49709e-125	AG_1	GLI3
9.00376e-124	1.47924	0.804	0.352	2.27921e-119	AG_1	COL11A1
1.41906e-123	1.16403	0.637	0.151	3.59221e-119	AG_1	TSC22D1
1.6627e-123	1.20868	0.911	0.556	4.20895e-119	AG_1	TLK1
2.53067e-123	1.04651	0.502	0.084	6.40615e-119	AG_1	ZNF618
3.48475e-123	1.38239	0.785	0.326	8.8213e-119	AG_1	SGCE
1.60119e-122	1.13347	0.616	0.154	4.05326e-118	AG_1	SRGAP2C
7.06578e-121	1.30365	0.602	0.155	1.78863e-116	AG_1	BCAR3
7.15535e-121	1.12466	0.75	0.257	1.8113e-116	AG_1	RGL1
1.04435e-120	1.1457	0.448	0.072	2.64367e-116	AG_1	TMEM266
1.02776e-119	1.21969	0.92	0.589	2.60168e-115	AG_1	ZFHX4
1.16128e-119	1.00883	0.429	0.062	2.93967e-115	AG_1	CAB39L
1.54434e-119	1.31527	0.469	0.075	3.90935e-115	AG_1	GUCY1A2
1.49337e-118	1.22743	0.823	0.349	3.78033e-114	AG_1	ITGAV
9.09251e-118	1.18558	0.908	0.591	2.30168e-113	AG_1	NFIA
1.83708e-117	1.03336	0.528	0.104	4.65038e-113	AG_1	PRDM5
2.78297e-115	1.37992	0.84	0.427	7.04482e-111	AG_1	CARMIL1
3.39077e-115	1.26908	0.877	0.508	8.58339e-111	AG_1	MRTFB
1.61014e-114	1.38673	0.774	0.342	4.07592e-110	AG_1	CASD1
2.25031e-114	1.1717	0.495	0.101	5.69644e-110	AG_1	ENSG00000285971
1.14531e-113	1.56632	0.873	0.532	2.89924e-109	AG_1	PPP1R13B
3.07461e-112	1.0992	0.915	0.615	7.78306e-108	AG_1	ARHGAP12
1.13354e-111	1.18996	0.896	0.572	2.86945e-107	AG_1	GLS
1.23438e-111	1.72193	0.903	0.672	3.1247e-107	AG_1	PCSK6
4.0854e-111	1.20549	0.887	0.588	1.03418e-106	AG_1	TBC1D32
1.04061e-109	1.26336	0.722	0.283	2.63419e-105	AG_1	DENND2B
3.60935e-109	1.2111	0.759	0.32	9.13671e-105	AG_1	NT5DC1
1.76969e-108	1.51564	0.799	0.41	4.47981e-104	AG_1	SNTB1
1.11224e-106	1.03424	0.95	0.747	2.81553e-102	AG_1	STK3
1.69959e-106	1.17062	0.509	0.115	4.30234e-102	AG_1	TMEM26
5.34562e-106	1.21761	0.658	0.211	1.35319e-101	AG_1	MBNL3
1.44683e-105	1.58475	0.458	0.089	3.66251e-101	AG_1	VCAN
3.8607e-105	1.06805	0.41	0.065	9.77299e-101	AG_1	CCDC170
1.35391e-103	1.14017	0.75	0.293	3.4273e-99	AG_1	ABI2
2.3713e-103	1.07587	0.776	0.303	6.00272e-99	AG_1	ALCAM
3.27674e-103	1.03915	0.951	0.746	8.29473e-99	AG_1	NPAS3
1.25064e-101	1.43869	0.898	0.617	3.16587e-97	AG_1	FOXP2
3.05119e-101	1.30492	0.634	0.234	7.72379e-97	AG_1	SETDB2
3.86671e-101	1.11817	0.55	0.143	9.78818e-97	AG_1	TMEM200A
1.5807e-100	1.04623	0.934	0.708	4.00139e-96	AG_1	DLG1
6.92763e-100	1.46896	0.741	0.333	1.75366e-95	AG_1	GALNT13
4.79942e-99	1.25288	0.595	0.176	1.21493e-94	AG_1	LEF1
2.11505e-98	1.1567	0.87	0.568	5.35404e-94	AG_1	DPH6
2.27558e-98	1.2108	0.793	0.375	5.76041e-94	AG_1	GNAI1
2.31438e-98	1.19075	0.54	0.145	5.85862e-94	AG_1	LINC01619
2.3699e-97	1.13774	0.854	0.533	5.99917e-93	AG_1	KANSL1L
4.11102e-97	1.15481	0.634	0.233	1.04066e-92	AG_1	NAALAD2
6.07118e-96	1.12766	0.882	0.485	1.53686e-91	AG_1	CDH2
3.41966e-95	1.01814	0.469	0.101	8.65654e-91	AG_1	KLF3-AS1
2.28288e-94	1.05491	0.903	0.586	5.77889e-90	AG_1	SIMC1
2.93751e-94	1.21951	0.708	0.316	7.436e-90	AG_1	SLC20A2
9.09434e-94	1.01014	0.649	0.215	2.30214e-89	AG_1	DANT2
1.8349e-91	1.32552	0.917	0.707	4.64487e-87	AG_1	SYNE1
2.90516e-91	1.15355	0.812	0.46	7.35412e-87	AG_1	NEDD4L
5.26587e-91	1.37254	0.83	0.574	1.333e-86	AG_1	ZNF431
6.61436e-91	1.04441	0.583	0.181	1.67436e-86	AG_1	CDKL5
3.5649e-90	1.04561	0.769	0.413	9.02419e-86	AG_1	LAMA2
8.14005e-89	1.00638	0.561	0.164	2.06057e-84	AG_1	CLSTN1
3.11646e-88	1.51343	0.582	0.2	7.88901e-84	AG_1	PDGFD
3.26024e-88	1.01213	0.781	0.374	8.25296e-84	AG_1	RNF38
6.65164e-88	1.33611	0.641	0.238	1.6838e-83	AG_1	UGCG
7.66224e-88	1.08965	0.905	0.604	1.93962e-83	AG_1	ITGA1
1.36549e-87	1.03813	0.903	0.679	3.4566e-83	AG_1	RANBP17
8.94148e-87	1.07466	0.814	0.387	2.26345e-82	AG_1	KCNQ1
1.81728e-86	1.17391	0.773	0.394	4.60025e-82	AG_1	AKAP7
2.36381e-84	1.06318	0.575	0.179	5.98375e-80	AG_1	MMP16
1.92047e-83	1.00839	0.575	0.193	4.86147e-79	AG_1	METTL9
2.71642e-81	1.05452	0.608	0.229	6.87636e-77	AG_1	BCHE
3.28264e-81	1.25842	0.748	0.422	8.30967e-77	AG_1	DAAM2
5.82555e-81	1.06091	0.309	0.045	1.47468e-76	AG_1	SHOC1
1.39578e-80	1.05946	0.91	0.697	3.53328e-76	AG_1	PRELID2
2.25689e-80	1.02663	0.828	0.512	5.71309e-76	AG_1	DCAF6
2.91741e-80	1.01467	0.774	0.417	7.38514e-76	AG_1	ATF7IP
4.6128e-78	1.09992	0.569	0.213	1.16768e-73	AG_1	ME3
6.49886e-78	1.10659	0.691	0.322	1.64512e-73	AG_1	DNMT3A
1.00645e-77	1.0435	0.722	0.351	2.54774e-73	AG_1	APC
8.34599e-77	1.37813	0.615	0.267	2.11271e-72	AG_1	ENSG00000242593
9.88686e-77	1.21098	0.854	0.648	2.50276e-72	AG_1	ENSG00000237356
5.77187e-75	1.00406	0.689	0.331	1.46109e-70	AG_1	FGD4
1.81454e-74	1.01865	0.55	0.192	4.59333e-70	AG_1	ASTN1
1.24271e-72	1.15391	0.708	0.384	3.1458e-68	AG_1	PDK4-AS1
1.25941e-72	1.03249	0.762	0.417	3.18808e-68	AG_1	ZNRF3
1.35483e-72	1.33131	0.809	0.518	3.42961e-68	AG_1	PDZRN3
1.93261e-72	1.02454	0.755	0.373	4.89222e-68	AG_1	ENSG00000285557
6.85409e-71	1.0643	0.53	0.184	1.73504e-66	AG_1	LINC01876
5.64218e-69	1.0905	0.594	0.252	1.42826e-64	AG_1	FDXR
2.8593e-68	1.1195	0.594	0.254	7.23804e-64	AG_1	PSMD7-DT
9.26798e-67	1.06363	0.774	0.432	2.3461e-62	AG_1	INPP4B
1.0145e-66	1.22248	0.411	0.118	2.56812e-62	AG_1	SNTG1
2.5409e-66	1.03153	0.644	0.317	6.43204e-62	AG_1	STK33
1.79464e-58	1.03889	0.597	0.282	4.54296e-54	AG_1	CDH12
8.23503e-58	1.14152	0.413	0.136	2.08461e-53	AG_1	ZNF98
5.71134e-57	1.01118	0.583	0.273	1.44577e-52	AG_1	ZNF714
1.93487e-55	1.35881	0.601	0.302	4.89793e-51	AG_1	DACH2
6.32296e-52	1.02813	0.658	0.385	1.60059e-47	AG_1	PWRN1
1.49245e-291	1.58747	0.757	0.062	3.778e-293	AG_2	ARL17B
1.68152e-230	2.05536	0.994	0.589	4.25661e-226	AG_2	ADAMTS12
4.0655e-211	1.99887	1	0.755	1.02914e-206	AG_2	FRMD5
9.26213e-176	1.95646	0.969	0.75	2.34462e-171	AG_2	SULT2A1
1.14423e-158	1.61413	0.824	0.276	2.89651e-154	AG_2	ELOVL6
2.14538e-157	1.63011	0.74	0.186	5.43083e-153	AG_2	HPGD
2.67544e-151	1.46978	0.924	0.471	6.77262e-147	AG_2	CCDC88A
8.21564e-145	1.1014	0.505	0.071	2.07971e-140	AG_2	MRAP
6.79167e-142	1.38216	0.661	0.155	1.71924e-137	AG_2	ENSG00000229308
8.61159e-142	1.62995	0.665	0.183	2.17994e-137	AG_2	ENPP3
8.66294e-140	1.94922	0.701	0.213	2.19294e-135	AG_2	SKAP1
8.07682e-139	1.87181	0.773	0.281	2.04457e-134	AG_2	PLB1
1.9923e-135	1.32909	0.716	0.216	5.04331e-131	AG_2	AMDHD1
3.7732e-131	1.24733	0.613	0.146	9.55147e-127	AG_2	ENSG00000287134
1.36995e-130	2.071	0.877	0.392	3.46789e-126	AG_2	SLC1A2
2.90338e-127	1.26506	0.965	0.699	7.34961e-123	AG_2	CYP17A1
1.03555e-120	1.43974	0.742	0.281	2.6214e-116	AG_2	OSBPL6
1.21146e-119	1.15248	0.978	0.743	3.0667e-115	AG_2	CMTM8
3.69615e-117	1.47293	0.569	0.132	9.35644e-113	AG_2	AFF2
2.13887e-116	1.17432	0.569	0.139	5.41434e-112	AG_2	GPC4
9.93761e-112	1.26911	0.705	0.226	2.51561e-107	AG_2	ENSG00000236393
2.92082e-111	1.5239	0.843	0.492	7.39377e-107	AG_2	ENSG00000226149
4.36751e-110	1.48014	0.8	0.376	1.10559e-105	AG_2	ACSL4
2.04192e-109	1.05114	0.575	0.146	5.16892e-105	AG_2	SCCPDH
1.2318e-107	1.16486	0.963	0.755	3.11818e-103	AG_2	DOCK8
7.05999e-104	1.41545	0.757	0.325	1.78717e-99	AG_2	LINC01807
1.99522e-101	1.33367	0.796	0.371	5.0507e-97	AG_2	SYTL2
2.25486e-101	1.21556	0.779	0.387	5.70795e-97	AG_2	GML
2.12715e-98	1.0153	0.926	0.657	5.38467e-94	AG_2	ZC3H12C
1.01919e-97	1.1245	0.72	0.289	2.57997e-93	AG_2	JADE3
2.74183e-96	1.08163	0.969	0.647	6.94067e-92	AG_2	PPP2R1A
3.94326e-96	1.04391	0.552	0.142	9.98197e-92	AG_2	CLRN1
1.24965e-95	1.33656	0.569	0.156	3.16336e-91	AG_2	PLD5
1.62638e-95	1.15048	0.785	0.327	4.11702e-91	AG_2	SLC6A6
2.00537e-94	1.10207	0.779	0.367	5.0764e-90	AG_2	GNS
1.56433e-93	1.56117	0.99	0.702	3.95995e-89	AG_2	FREM2
8.75538e-93	1.15234	0.945	0.727	2.21634e-88	AG_2	TSPAN18
1.37427e-87	1.10929	0.9	0.565	3.47884e-83	AG_2	DIP2A
1.46132e-87	1.15311	0.708	0.316	3.69918e-83	AG_2	NR1H4
4.71002e-87	1.05293	0.683	0.245	1.1923e-82	AG_2	VEGFC
1.03484e-85	1.31244	0.671	0.266	2.6196e-81	AG_2	GK
1.96225e-84	1.0842	0.409	0.086	4.96723e-80	AG_2	LINC01471
4.94438e-81	1.42409	0.734	0.381	1.25162e-76	AG_2	THSD4
1.07358e-80	1.00809	0.894	0.629	2.71765e-76	AG_2	CNNM2
6.79939e-80	1.38936	0.417	0.094	1.7212e-75	AG_2	TBL1Y
1.3267e-75	1.07798	0.519	0.162	3.3584e-71	AG_2	CNTN6
1.48764e-75	1.06506	0.861	0.512	3.76581e-71	AG_2	FLRT2
2.85949e-67	1.04165	0.769	0.412	7.23852e-63	AG_2	DAPK1
4.99507e-66	1.05485	0.818	0.542	1.26445e-61	AG_2	DOCK5
1.49127e-43	1.03559	0.329	0.098	3.77501e-39	AG_2	LINC01115.1
3.8378e-37	1.37617	0.36	0.134	9.71501e-33	AG_2	LINC00540
1.0231e-35	1.11458	0.532	0.274	2.58988e-31	AG_2	MDGA2
8.70866e-33	1.07053	0.795	0.581	2.20451e-28	AG_2	SGCZ
0	4.50511	0.952	0.23	0	AG_3	PGAP1
3.26909e-268	4.02141	1	0.443	8.27539e-264	AG_3	CMSS1
5.74941e-228	2.58826	0.975	0.312	1.4554e-223	AG_3	CALN1
1.05938e-216	2.64498	0.944	0.313	2.68171e-212	AG_3	RBBP8
2.75148e-209	2.29632	0.977	0.468	6.96509e-205	AG_3	ADAMTS9
6.55304e-198	2.28889	0.983	0.401	1.65884e-193	AG_3	RANBP2
7.41469e-192	2.21008	0.781	0.208	1.87696e-187	AG_3	FHIP1A
4.67009e-188	1.88205	0.992	0.633	1.18219e-183	AG_3	CTBP2
1.33043e-182	1.92832	1	0.395	3.36784e-178	AG_3	ATP1B3
3.59193e-180	2.05161	0.818	0.249	9.09261e-176	AG_3	AXL
6.16133e-176	1.81035	0.979	0.768	1.55968e-171	AG_3	CLASP2
7.40054e-176	2.82024	0.89	0.464	1.87337e-171	AG_3	ALG13
2.1445e-175	2.58887	0.963	0.533	5.42858e-171	AG_3	TTTY14
3.27114e-174	2.22202	0.961	0.432	8.28057e-170	AG_3	BACH2
6.75577e-172	1.88364	0.917	0.418	1.71016e-167	AG_3	NGLY1
2.52366e-164	1.69746	0.545	0.078	6.38839e-160	AG_3	PTP4A1
2.88495e-158	1.72219	0.975	0.675	7.30295e-154	AG_3	TLE1
1.25485e-156	1.9654	0.793	0.262	3.17653e-152	AG_3	PRMT9
2.90455e-155	1.70909	0.938	0.657	7.35257e-151	AG_3	CNOT6L
6.05365e-155	1.56713	0.975	0.745	1.53242e-150	AG_3	CYB5B
4.24137e-151	1.47794	0.996	0.787	1.07366e-146	AG_3	ERN1
5.04716e-147	1.69029	0.969	0.74	1.27764e-142	AG_3	NHS
3.21364e-143	1.55837	0.981	0.397	8.13502e-139	AG_3	ZNF141
1.35579e-142	2.33556	0.787	0.34	3.43206e-138	AG_3	HEATR1
1.4987e-142	1.52167	0.983	0.689	3.7938e-138	AG_3	COL15A1
1.36001e-135	1.49418	0.938	0.657	3.44272e-131	AG_3	MC2R
3.99228e-131	1.51394	0.903	0.474	1.01061e-126	AG_3	SLC7A1
1.74379e-129	1.46216	0.969	0.604	4.41422e-125	AG_3	CHD1
4.45466e-127	1.28766	0.969	0.666	1.12765e-122	AG_3	LONRF2
4.48296e-127	1.61019	0.714	0.22	1.13482e-122	AG_3	CTH
1.11943e-122	1.50925	0.996	0.612	2.83373e-118	AG_3	ABTB2
2.11091e-117	1.35487	0.988	0.655	5.34355e-113	AG_3	LRRC4C
1.12878e-114	1.32381	0.965	0.653	2.8574e-110	AG_3	ATP11A
1.55684e-114	1.3565	0.408	0.059	3.94098e-110	AG_3	PBK
1.77639e-114	1.3856	0.952	0.654	4.49675e-110	AG_3	PHF10
2.81977e-113	1.15575	0.963	0.469	7.13796e-109	AG_3	ZDBF2
1.02351e-112	1.28027	0.542	0.124	2.59091e-108	AG_3	DNAJC12
6.84023e-111	1.84433	0.629	0.215	1.73154e-106	AG_3	CCDC138
4.67889e-108	1.13807	0.986	0.37	1.18441e-103	AG_3	ZNF331
2.24692e-106	1.67831	0.621	0.226	5.68786e-102	AG_3	FILIP1L
3.09264e-105	1.26072	0.915	0.586	7.82872e-101	AG_3	FGFR2
1.46789e-104	1.25116	0.994	0.635	3.71583e-100	AG_3	FOXK2
1.40797e-103	1.10791	1	0.58	3.56413e-99	AG_3	ESYT2
7.44738e-103	1.35632	0.758	0.274	1.88523e-98	AG_3	ZNF487
2.58826e-100	1.13997	0.884	0.338	6.55192e-96	AG_3	CACNA1H
1.68342e-98	1.43175	0.892	0.682	4.2614e-94	AG_3	SCLT1
1.03354e-96	1.25919	0.826	0.401	2.61629e-92	AG_3	KCNQ1
1.71426e-96	1.22014	0.913	0.57	4.33949e-92	AG_3	CD55
7.35807e-95	1.11213	0.865	0.548	1.86262e-90	AG_3	TEAD1
1.7518e-94	1.33389	0.528	0.141	4.43451e-90	AG_3	NR4A2
1.78822e-94	2.0956	0.631	0.238	4.52671e-90	AG_3	RGS7
8.69697e-93	1.48533	0.646	0.239	2.20155e-88	AG_3	JAM3
4.27735e-91	1.22485	0.855	0.639	1.08277e-86	AG_3	CCNH
5.86138e-91	1.42785	0.563	0.182	1.48375e-86	AG_3	SLC6A9
1.32809e-90	1.18039	0.851	0.578	3.36192e-86	AG_3	KCTD20
1.68021e-89	1.14365	0.915	0.51	4.25329e-85	AG_3	SLC22A3
4.0064e-89	1.10377	0.925	0.459	1.01418e-84	AG_3	TMEM120B
4.52354e-89	1.72557	0.747	0.422	1.14509e-84	AG_3	NETO2
4.52057e-87	1.14693	0.925	0.548	1.14434e-82	AG_3	NR4A3
1.1968e-86	1.19933	0.768	0.395	3.02957e-82	AG_3	SLC47A1
1.23584e-85	1.3873	0.677	0.258	3.12841e-81	AG_3	ALPL
1.45116e-85	1.25695	0.64	0.235	3.67348e-81	AG_3	TIPARP
5.03031e-84	1.23772	0.81	0.362	1.27337e-79	AG_3	GNG4
2.72e-83	1.03478	0.905	0.636	6.88542e-79	AG_3	ALPK3
7.3314e-83	1.29674	0.636	0.273	1.85587e-78	AG_3	PHKA1
8.81952e-82	2.03538	0.702	0.37	2.23257e-77	AG_3	FAT1
5.50217e-80	1.0987	0.781	0.482	1.39282e-75	AG_3	AMFR
1.00265e-78	1.24028	0.714	0.372	2.53812e-74	AG_3	SDC3
1.99327e-78	1.05303	0.795	0.442	5.04576e-74	AG_3	C9orf72
2.67221e-78	1.0593	0.286	0.039	6.76444e-74	AG_3	RHBDL3
6.14089e-78	1.27328	0.567	0.2	1.55451e-73	AG_3	ELL2
4.54184e-76	1.27015	0.683	0.355	1.14972e-71	AG_3	PAK1
1.31052e-75	1.27638	0.843	0.624	3.31745e-71	AG_3	SSBP3
2.36537e-74	1.13722	0.772	0.54	5.98771e-70	AG_3	ANKRD13C
2.09273e-73	1.3846	0.737	0.391	5.29753e-69	AG_3	ENSG00000285557
3.06371e-73	1.0657	0.619	0.256	7.75547e-69	AG_3	PHLDB3
5.77696e-73	1.2596	0.762	0.535	1.46238e-68	AG_3	TOP2B
1.55565e-72	1.05184	0.919	0.59	3.93798e-68	AG_3	PLXNA2
5.71215e-71	1.128	0.749	0.51	1.44597e-66	AG_3	QRICH1
8.4023e-71	1.17854	0.607	0.256	2.12696e-66	AG_3	LRP1
3.35058e-70	1.14093	0.46	0.138	8.48165e-66	AG_3	GUK1
2.03367e-69	1.04449	0.77	0.429	5.14803e-65	AG_3	YBX3
6.45812e-69	1.24201	0.567	0.239	1.63481e-64	AG_3	EEF2K
9.01565e-68	1.08422	0.261	0.038	2.28222e-63	AG_3	ENSG00000238054
1.26253e-67	1.14212	0.315	0.06	3.19596e-63	AG_3	PDE4A
7.22446e-67	1.38529	0.839	0.598	1.8288e-62	AG_3	ST3GAL6
8.36871e-67	1.23011	0.735	0.469	2.11845e-62	AG_3	RAB38
1.32664e-66	1.10313	0.768	0.447	3.35826e-62	AG_3	ATP1A1
6.07466e-66	1.20696	0.749	0.482	1.53774e-61	AG_3	NSUN6
4.77053e-65	1.10712	0.656	0.343	1.20761e-60	AG_3	SNX25
3.36644e-64	2.0397	0.607	0.327	8.5218e-60	AG_3	ADGRV1
2.79862e-63	1.08623	0.46	0.148	7.08443e-59	AG_3	GEM
9.15685e-63	1.13786	0.663	0.385	2.31796e-58	AG_3	CCDC134
1.55266e-62	1.01885	0.681	0.358	3.93041e-58	AG_3	OGFOD1
2.06887e-62	1.06592	0.559	0.25	5.23713e-58	AG_3	MIR29B2CHG
2.14283e-62	1.20593	0.65	0.348	5.42437e-58	AG_3	KCNK3
4.87174e-60	1.22161	0.563	0.263	1.23323e-55	AG_3	KIAA1549
7.60405e-60	1.05679	0.375	0.106	1.92489e-55	AG_3	CFAP161
7.73462e-60	1.05602	0.598	0.311	1.95794e-55	AG_3	GNL3
2.30981e-59	1.07352	0.267	0.05	5.84705e-55	AG_3	HOPX
2.74654e-59	1.12082	0.828	0.583	6.95259e-55	AG_3	MED12L
4.61758e-59	1.48372	0.547	0.252	1.16889e-54	AG_3	NXN
2.54977e-58	1.01641	0.756	0.534	6.45449e-54	AG_3	HBP1
1.56927e-56	1.01304	0.725	0.425	3.97245e-52	AG_3	VPS37B
3.24678e-55	1.07648	0.505	0.197	8.2189e-51	AG_3	ADAM22
1.34003e-54	1.1563	0.741	0.452	3.39216e-50	AG_3	INPP4B
1.67871e-52	1.35757	0.476	0.209	4.24947e-48	AG_3	ABCB1
1.12284e-50	1.11873	0.66	0.405	2.84236e-46	AG_3	RBM3
4.36008e-47	1.0185	0.487	0.223	1.10371e-42	AG_3	FLVCR2
1.03445e-44	1.1124	0.528	0.286	2.61861e-40	AG_3	PRKD3
3.27498e-43	1.01276	0.491	0.225	8.29028e-39	AG_3	KHDRBS3
4.98858e-37	1.29667	0.458	0.232	1.26281e-32	AG_3	LRP12
1.8657e-35	1.01924	0.321	0.117	4.72283e-31	AG_3	ANKRD30B
4.36572e-35	1.07748	0.418	0.184	1.10514e-30	AG_3	VAT1L
2.86913e-32	1.07675	0.534	0.333	7.26293e-28	AG_3	RUNDC3B
0	5.71492	0.994	0.029	0	AG_4	KCNQ5
0	5.33423	0.987	0.019	0	AG_4	CACNA2D3
0	5.03667	0.994	0.061	0	AG_4	LINGO2
0	4.96784	0.994	0.033	0	AG_4	DPP6
0	4.6676	0.929	0.033	0	AG_4	FGF14
0	4.23417	0.916	0.025	0	AG_4	CNTN1
0	4.10608	0.942	0.01	0	AG_4	TMEM132C
0	4.06627	0.942	0.036	0	AG_4	DGKB
0	4.04206	0.819	0.026	0	AG_4	ZNF804A
0	4.02924	0.877	0.015	0	AG_4	PLXNA4
0	3.65883	0.929	0.044	0	AG_4	SYT1
0	3.45882	0.916	0.01	0	AG_4	ENSG00000285744
0	3.37222	0.923	0.016	0	AG_4	RIMBP2
0	3.33722	0.903	0.035	0	AG_4	TOX
0	3.32356	0.787	0.016	0	AG_4	EYA1
0	3.23965	0.858	0.007	0	AG_4	MIR137HG
0	3.2376	0.916	0.033	0	AG_4	MYT1L
0	3.2165	0.865	0.035	0	AG_4	PTPRN2
0	3.1977	0.729	0.013	0	AG_4	IL7
0	3.07396	0.852	0.017	0	AG_4	SCN9A
0	2.9456	0.865	0.014	0	AG_4	SEZ6L
0	2.92667	0.858	0.011	0	AG_4	HAND2-AS1
0	2.86491	0.774	0.02	0	AG_4	PCBP3
0	2.80706	0.806	0.007	0	AG_4	SNAP91
0	2.75448	0.774	0.007	0	AG_4	ELAVL4
0	2.30818	0.716	0.013	0	AG_4	SRRM4
0	2.30213	0.677	0.005	0	AG_4	STMN2
3.61456e-291	2.55086	0.716	0.019	9.14991e-292	AG_4	SYTL4
6.15097e-292	3.26336	0.877	0.044	1.55706e-290	AG_4	SPOCK1
1.2148e-292	2.62726	0.755	0.026	3.07514e-289	AG_4	CNKSR2
3.64255e-289	2.96048	0.787	0.03	9.22076e-285	AG_4	TMEM178B
1.36249e-288	2.23705	0.71	0.019	3.449e-284	AG_4	GRIA2
7.58593e-288	2.5149	0.742	0.025	1.9203e-283	AG_4	PAK3
5.13455e-287	2.22158	0.632	0.012	1.29976e-282	AG_4	FAM163A
1.26742e-278	2.59985	0.735	0.026	3.20834e-274	AG_4	NYAP2
8.14493e-278	2.62334	0.806	0.037	2.06181e-273	AG_4	RGS5
3.80032e-276	1.93941	0.594	0.01	9.62013e-272	AG_4	LINC02268
2.65212e-273	5.4035	0.942	0.069	6.71357e-269	AG_4	NRG1
1.42174e-266	1.82387	0.516	0.005	3.59898e-262	AG_4	TFAP2B
2.11632e-255	1.9667	0.606	0.015	5.35726e-251	AG_4	SCN3A
7.84992e-253	1.79828	0.574	0.011	1.98713e-248	AG_4	SLC18A1
1.53356e-251	1.64896	0.497	0.005	3.88206e-247	AG_4	HAND2
6.90337e-251	4.0554	0.987	0.087	1.74752e-246	AG_4	NALF1
5.00479e-248	3.8054	0.923	0.077	1.26691e-243	AG_4	SEMA6D
6.27971e-246	2.66838	0.774	0.043	1.58964e-241	AG_4	KIAA1549L
6.81175e-238	3.54815	0.794	0.049	1.72433e-233	AG_4	FGF13
5.19722e-234	2.60515	0.742	0.04	1.31562e-229	AG_4	CAMK4
4.78186e-233	2.94174	0.852	0.059	1.21048e-228	AG_4	PDE3A
1.34115e-228	1.60574	0.439	0.004	3.39498e-224	AG_4	PHOX2B-AS1
5.13747e-227	1.79588	0.529	0.012	1.3005e-222	AG_4	GAP43
6.72662e-226	2.98261	0.723	0.041	1.70278e-221	AG_4	HS3ST5
1.5502e-225	1.7724	0.484	0.008	3.92417e-221	AG_4	TOX3
5.20466e-224	1.36651	0.419	0.003	1.31751e-219	AG_4	KCNK10
6.11603e-223	4.45772	0.994	0.117	1.54821e-218	AG_4	CADM2
6.27555e-222	2.23587	0.639	0.027	1.58859e-217	AG_4	CELF4
1.52757e-221	1.42509	0.4	0.002	3.8669e-217	AG_4	SLC6A2
1.69494e-220	1.4267	0.374	0.001	4.29057e-216	AG_4	ENSG00000251216
5.05611e-218	2.67369	0.884	0.078	1.2799e-213	AG_4	CRACD
6.61001e-218	3.79731	0.994	0.121	1.67326e-213	AG_4	EML5
2.03638e-213	2.83188	0.768	0.054	5.15489e-209	AG_4	SYNPO2
2.47748e-212	2.07938	0.606	0.024	6.27149e-208	AG_4	LPAR1
2.16421e-210	2.59586	0.665	0.034	5.47847e-206	AG_4	HS6ST2
1.01724e-206	2.96487	0.774	0.058	2.57505e-202	AG_4	KCND2
1.86079e-206	1.18446	0.432	0.006	4.7104e-202	AG_4	DBH
1.13618e-205	2.06345	0.561	0.021	2.87613e-201	AG_4	MARCHF11
1.54565e-199	2.59281	0.761	0.057	3.91267e-195	AG_4	ICA1
1.93758e-198	2.27606	0.858	0.075	4.90478e-194	AG_4	FYN
3.36285e-197	3.42626	0.929	0.113	8.51272e-193	AG_4	TLN2
5.94709e-197	2.08468	0.626	0.033	1.50545e-192	AG_4	GRIA1
2.45641e-196	3.55196	0.942	0.117	6.21814e-192	AG_4	SLIT3
1.14676e-193	1.30851	0.413	0.007	2.90291e-189	AG_4	ST8SIA2
1.60999e-191	3.04636	0.852	0.091	4.07552e-187	AG_4	CTNND2
1.18147e-187	2.1346	0.697	0.045	2.99078e-183	AG_4	MYO1B
4.29607e-187	3.70906	0.974	0.148	1.08751e-182	AG_4	CTNNA2
2.56536e-185	1.76546	0.432	0.01	6.49395e-181	AG_4	KCNH1
1.45643e-184	1.83372	0.574	0.028	3.68682e-180	AG_4	SCN2A
5.88923e-178	1.87671	0.503	0.019	1.4908e-173	AG_4	GNAO1
2.49175e-177	2.6482	0.774	0.074	6.30762e-173	AG_4	MAP2
1.35324e-175	2.12988	0.677	0.05	3.4256e-171	AG_4	GPR137C
1.89904e-175	2.78974	0.632	0.043	4.80724e-171	AG_4	KCNB2
6.60578e-175	4.40591	0.968	0.167	1.67219e-170	AG_4	BMPR1B
8.37083e-173	2.47767	0.748	0.072	2.11899e-168	AG_4	RAB3C
3.51894e-169	2.38522	0.677	0.055	8.90785e-165	AG_4	KIF5C
1.08921e-168	2.02212	0.613	0.041	2.75723e-164	AG_4	MAPT
4.1693e-168	1.35786	0.4	0.01	1.05542e-163	AG_4	KCNQ2
5.40913e-167	1.68991	0.555	0.03	1.36927e-162	AG_4	TTLL7
1.3917e-165	1.02434	0.348	0.005	3.52296e-161	AG_4	MIAT
9.5392e-163	1.25966	0.374	0.008	2.41475e-158	AG_4	GALR1
3.56506e-162	2.72114	0.671	0.059	9.0246e-158	AG_4	ANKFN1
5.33261e-161	1.45843	0.458	0.018	1.3499e-156	AG_4	PHYHIPL
6.43851e-161	2.41197	0.69	0.063	1.62984e-156	AG_4	RIMS1
2.26256e-160	2.30487	0.697	0.065	5.72744e-156	AG_4	STAC
2.84202e-159	1.37141	0.381	0.009	7.19429e-155	AG_4	ENSG00000264015
3.77412e-159	2.88495	0.748	0.079	9.5538e-155	AG_4	NEGR1
5.41075e-159	3.39937	0.865	0.131	1.36968e-154	AG_4	SYN3
9.06609e-159	1.21698	0.394	0.011	2.29499e-154	AG_4	PTCHD1
9.14576e-159	2.58854	0.723	0.071	2.31516e-154	AG_4	SLCO3A1
1.86468e-158	2.28053	0.561	0.036	4.72024e-154	AG_4	TMEFF2
3.9039e-156	1.90397	0.497	0.025	9.88233e-152	AG_4	GRIA4
3.78727e-154	2.21709	0.742	0.081	9.58709e-150	AG_4	FRY
6.34089e-150	1.90312	0.581	0.042	1.60513e-145	AG_4	EPCAM-DT
7.11175e-150	3.08608	0.871	0.13	1.80027e-145	AG_4	EBF1
1.06178e-148	1.19541	0.355	0.008	2.6878e-144	AG_4	DCX
5.87515e-148	1.11536	0.368	0.01	1.48724e-143	AG_4	MYT1
4.19573e-145	1.73572	0.542	0.035	1.06211e-140	AG_4	MAP1B
2.89427e-144	3.42957	0.71	0.082	7.32656e-140	AG_4	EPHA6
1.07865e-143	2.24285	0.665	0.066	2.73049e-139	AG_4	NLGN4X
1.50907e-143	2.88754	0.755	0.096	3.82006e-139	AG_4	CREB5
5.40758e-142	1.9317	0.606	0.052	1.36888e-137	AG_4	NOL4
1.57202e-141	1.552	0.49	0.028	3.97941e-137	AG_4	PLEKHA6
5.13436e-140	2.06639	0.6	0.052	1.29971e-135	AG_4	CACNA1B
6.36883e-140	2.11837	0.581	0.048	1.61221e-135	AG_4	ELAVL2
3.15028e-138	2.45069	0.677	0.076	7.97463e-134	AG_4	CADPS
9.10345e-137	1.66796	0.523	0.036	2.30445e-132	AG_4	GATA3
8.2307e-134	1.17241	0.316	0.007	2.08352e-129	AG_4	ENSG00000226990
1.00508e-133	2.54298	0.832	0.139	2.54426e-129	AG_4	GRID1
1.3733e-129	6.10171	1	0.328	3.47636e-125	AG_4	RBFOX1
1.43077e-129	2.61076	0.787	0.126	3.62184e-125	AG_4	AGBL4
1.59653e-129	1.70132	0.529	0.042	4.04145e-125	AG_4	SRRM3
1.11371e-128	2.48727	0.813	0.137	2.81925e-124	AG_4	NRXN1
7.48031e-126	3.26817	0.948	0.247	1.89357e-121	AG_4	SOX5
1.73263e-124	2.61798	0.658	0.081	4.38597e-120	AG_4	FAT3
9.07862e-123	2.16582	0.71	0.1	2.29816e-118	AG_4	DGKI
2.40128e-121	3.30497	0.858	0.19	6.07859e-117	AG_4	RYR2
6.08512e-120	2.86084	0.69	0.095	1.54039e-115	AG_4	LINC03000
4.02843e-118	1.45863	0.432	0.027	1.01976e-113	AG_4	SLC38A1
2.00634e-117	2.153	0.471	0.035	5.07886e-113	AG_4	KCNQ3
4.05465e-117	1.63274	0.529	0.046	1.02639e-112	AG_4	DPYSL2
6.63452e-117	3.31281	0.813	0.154	1.67946e-112	AG_4	NXPH1
1.5572e-116	2.07443	0.69	0.097	3.94189e-112	AG_4	ABLIM1
2.51553e-116	2.79932	0.89	0.231	6.3678e-112	AG_4	AKAP6
1.76481e-115	1.56873	0.465	0.034	4.46744e-111	AG_4	LINC00632
5.12704e-115	2.16688	0.845	0.157	1.29786e-110	AG_4	ZEB1
9.49324e-115	2.5316	0.89	0.221	2.40312e-110	AG_4	MAP7
1.42201e-114	1.83472	0.574	0.058	3.59969e-110	AG_4	PAG1
4.8068e-113	1.91931	0.703	0.1	1.21679e-108	AG_4	SETBP1
1.68096e-112	2.13014	0.677	0.1	4.25518e-108	AG_4	STXBP5L
1.10967e-110	1.11131	0.348	0.016	2.80901e-106	AG_4	DPYSL5
2.19999e-110	1.8276	0.6	0.074	5.56904e-106	AG_4	GABRB3
5.66049e-110	2.70861	0.613	0.08	1.4329e-105	AG_4	ALK
1.0609e-109	1.23598	0.258	0.006	2.68555e-105	AG_4	MAP9-AS1
1.27615e-109	1.80513	0.555	0.059	3.23045e-105	AG_4	ATP9A
7.42853e-109	1.51276	0.413	0.028	1.88046e-104	AG_4	PHACTR3
2.22181e-108	2.73392	0.781	0.148	5.62429e-104	AG_4	CCSER1
8.04502e-108	2.58945	0.852	0.186	2.03652e-103	AG_4	ZFPM2
6.60901e-106	3.06918	0.858	0.225	1.67301e-101	AG_4	EYA4
2.5095e-105	4.03744	0.961	0.363	6.35255e-101	AG_4	CNTNAP2
5.88712e-105	2.1253	0.548	0.059	1.49027e-100	AG_4	CPNE8
8.33114e-105	1.92948	0.497	0.047	2.10894e-100	AG_4	NTNG1
4.09733e-104	1.06145	0.303	0.012	1.0372e-99	AG_4	TBX20
2.03266e-103	3.49357	1	0.529	5.14547e-99	AG_4	ANK2
2.5525e-103	1.73291	0.516	0.054	6.46141e-99	AG_4	GPR158
2.75798e-103	2.18173	0.948	0.285	6.98155e-99	AG_4	AKT3
3.6923e-103	1.60698	0.735	0.117	9.34669e-99	AG_4	AFF3
3.01397e-102	1.47035	0.335	0.017	7.62958e-98	AG_4	ST6GALNAC5
3.03058e-102	3.11633	0.994	0.452	7.67161e-98	AG_4	UNC5C
2.8367e-101	1.103	0.342	0.018	7.18083e-97	AG_4	ADCY1
3.13864e-101	1.35754	0.374	0.024	7.94515e-97	AG_4	SYN2
3.68981e-101	1.24839	0.445	0.036	9.34039e-97	AG_4	RTN1
8.20277e-100	1.19016	0.419	0.032	2.07645e-95	AG_4	TMOD2
5.56024e-99	1.86401	0.49	0.051	1.40752e-94	AG_4	NELL2
2.28295e-97	1.36275	0.471	0.045	5.77905e-93	AG_4	GCH1
2.83554e-97	2.32252	0.948	0.29	7.17787e-93	AG_4	DOCK4
3.82205e-97	1.59438	0.581	0.074	9.67515e-93	AG_4	DCLK2
9.85286e-97	3.17395	0.806	0.212	2.49415e-92	AG_4	ENSG00000289084
9.28723e-96	1.45966	0.445	0.041	2.35097e-91	AG_4	CLMN
1.49409e-95	2.53989	0.987	0.414	3.78213e-91	AG_4	NCAM1
1.10863e-94	1.03657	0.348	0.021	2.80639e-90	AG_4	CAMK2B
1.18448e-93	2.10107	0.645	0.107	2.99839e-89	AG_4	EPB41L4A
2.93867e-92	1.98409	0.787	0.18	7.43894e-88	AG_4	SRGAP1
6.22438e-92	2.49875	0.755	0.174	1.57564e-87	AG_4	DTNA
2.27567e-91	1.22502	0.374	0.028	5.76064e-87	AG_4	SCML4
4.45799e-91	1.61835	0.561	0.078	1.1285e-86	AG_4	SCN8A
1.23168e-90	1.42209	0.484	0.051	3.11789e-86	AG_4	ST8SIA4
2.22641e-90	1.59676	0.51	0.061	5.63593e-86	AG_4	CDON
2.95168e-87	3.13041	0.697	0.155	7.47189e-83	AG_4	SLC44A5
4.6684e-87	1.83891	0.639	0.112	1.18176e-82	AG_4	PLXNC1
3.24245e-86	2.45654	0.845	0.266	8.20794e-82	AG_4	GLCCI1
6.84565e-86	1.68806	0.542	0.073	1.73291e-81	AG_4	APBA1
2.04568e-85	1.84301	0.652	0.121	5.17843e-81	AG_4	STK39
9.9599e-85	2.26296	0.768	0.201	2.52125e-80	AG_4	UNC79
6.69946e-84	1.43913	0.484	0.058	1.6959e-79	AG_4	ANKH
2.52533e-83	2.02487	1	0.749	6.39261e-79	AG_4	NBEA
6.07945e-83	1.69964	0.587	0.098	1.53895e-78	AG_4	KCTD1
1.28372e-82	1.42053	0.394	0.035	3.24961e-78	AG_4	SMAD9
1.38621e-82	2.46722	0.645	0.122	3.50906e-78	AG_4	NCKAP5
3.97989e-82	1.40577	0.406	0.041	1.00747e-77	AG_4	NMNAT2
8.98188e-82	1.8914	0.606	0.111	2.27367e-77	AG_4	OTUD7A
2.66873e-81	1.20062	0.445	0.048	6.75562e-77	AG_4	MBOAT2
4.7129e-81	2.03863	0.477	0.062	1.19302e-76	AG_4	KCNH5
5.52299e-81	1.65331	0.439	0.05	1.39809e-76	AG_4	HECW1
8.89717e-80	1.94707	0.8	0.203	2.25223e-75	AG_4	RBMS1
1.19652e-79	2.60902	0.987	0.717	3.02888e-75	AG_4	ADGRB3
1.98328e-79	2.18091	0.716	0.173	5.02047e-75	AG_4	KIF26B
6.68009e-79	1.35489	0.368	0.033	1.691e-74	AG_4	ENSG00000250237
1.71503e-78	2.18813	0.858	0.314	4.34143e-74	AG_4	ATP8A1
3.12715e-78	1.57306	0.619	0.112	7.91608e-74	AG_4	EVL
2.89527e-77	1.99462	0.994	0.657	7.32909e-73	AG_4	TCF4
3.93276e-76	2.1704	0.742	0.208	9.9554e-72	AG_4	KIF21A
8.82806e-76	1.67975	0.452	0.057	2.23473e-71	AG_4	FAT4
6.39689e-75	1.12838	0.329	0.027	1.61931e-70	AG_4	SORL1
1.00042e-74	1.73442	0.665	0.141	2.53246e-70	AG_4	KLF7
2.91251e-74	2.29984	0.723	0.198	7.37272e-70	AG_4	ASTN2
8.17485e-74	1.59431	0.368	0.037	2.06938e-69	AG_4	CFAP20DC-AS1
7.82921e-73	2.08452	0.735	0.197	1.98189e-68	AG_4	ROBO2
2.30308e-72	1.09791	0.29	0.021	5.83002e-68	AG_4	LHFPL4
2.3704e-72	1.53368	0.465	0.066	6.00042e-68	AG_4	GDAP1
3.20347e-72	1.57708	0.523	0.082	8.10927e-68	AG_4	KCNT2
4.10291e-72	1.79663	0.452	0.062	1.03861e-67	AG_4	ENSG00000249335
4.42725e-72	1.02127	0.355	0.034	1.12071e-67	AG_4	PGM2L1
8.08909e-71	1.02336	0.297	0.022	2.04767e-66	AG_4	CD44
1.2791e-70	1.75766	0.626	0.139	3.23791e-66	AG_4	RAP1GAP2
1.58248e-70	1.71387	0.877	0.306	4.00589e-66	AG_4	PTPRM
1.75656e-69	1.83828	0.832	0.289	4.44657e-65	AG_4	UNC80
1.79168e-69	1.3569	0.387	0.044	4.53547e-65	AG_4	ITGB8
3.30977e-69	1.80822	0.813	0.273	8.37835e-65	AG_4	DOCK3
2.11574e-68	2.15174	0.523	0.096	5.35579e-64	AG_4	DLGAP2
1.27591e-67	1.56652	0.381	0.045	3.22983e-63	AG_4	TNR
1.44542e-67	2.2752	0.735	0.223	3.65894e-63	AG_4	BCL2
2.01906e-67	2.08577	0.91	0.527	5.11105e-63	AG_4	GAB2
3.60471e-67	1.49449	0.465	0.068	9.12495e-63	AG_4	MGAT4C
4.34516e-66	1.66057	0.471	0.076	1.09993e-61	AG_4	B3GALT1
9.14924e-66	1.19914	0.381	0.046	2.31604e-61	AG_4	CRMP1
2.04073e-65	1.43062	0.516	0.087	5.16589e-61	AG_4	PARVA
6.76793e-65	1.87747	0.729	0.223	1.71324e-60	AG_4	CAMK1D
1.15074e-64	2.17534	0.884	0.37	2.91298e-60	AG_4	ALCAM
1.23034e-64	1.23734	0.348	0.038	3.11447e-60	AG_4	ENSG00000286353
1.24944e-64	1.95804	0.806	0.276	3.16283e-60	AG_4	RGS7
8.19776e-64	1.08149	0.329	0.033	2.07518e-59	AG_4	MTCL1
1.01776e-63	1.30003	0.394	0.049	2.57635e-59	AG_4	SHC2
1.19464e-63	1.72922	0.826	0.305	3.02412e-59	AG_4	RFX3
3.09787e-63	1.8705	0.8	0.309	7.84196e-59	AG_4	BICD1
9.22436e-63	1.94847	0.981	0.746	2.33505e-58	AG_4	DLG2
1.80296e-61	1.84755	0.884	0.433	4.56401e-57	AG_4	RBMS3
4.26725e-61	2.03948	0.858	0.405	1.08021e-56	AG_4	PCLO
7.06101e-61	1.25281	0.329	0.036	1.78742e-56	AG_4	NEXMIF
7.36846e-61	1.2085	0.477	0.076	1.86525e-56	AG_4	DOCK11
9.40731e-61	1.58787	0.529	0.103	2.38137e-56	AG_4	RFC3
2.22852e-60	1.77615	0.819	0.356	5.64127e-56	AG_4	ANKRD36C
2.78161e-60	1.76675	0.768	0.239	7.04136e-56	AG_4	DCLK1
3.10562e-60	1.0959	0.29	0.027	7.86156e-56	AG_4	CCND1
4.20404e-60	1.73938	0.561	0.122	1.06421e-55	AG_4	PCDH7
9.41003e-60	1.83443	0.619	0.16	2.38206e-55	AG_4	TENM1
2.25815e-59	1.81499	0.742	0.232	5.71627e-55	AG_4	FRMD4A
2.92163e-59	1.40155	0.535	0.111	7.39582e-55	AG_4	BASP1
3.86293e-59	1.52162	0.561	0.12	9.77862e-55	AG_4	PLCB4
1.38735e-58	1.82295	0.652	0.19	3.51195e-54	AG_4	GARNL3
2.70455e-58	1.71119	0.626	0.178	6.8463e-54	AG_4	SYT14
4.12513e-58	1.00726	0.542	0.102	1.04423e-53	AG_4	SORBS1
4.91221e-58	1.43622	0.561	0.126	1.24348e-53	AG_4	TNRC6C
1.10411e-57	2.02127	0.884	0.509	2.79494e-53	AG_4	GRIK2
2.33038e-57	1.32262	0.465	0.084	5.89913e-53	AG_4	MARK1
4.74431e-57	1.77727	0.594	0.152	1.20097e-52	AG_4	NEBL
6.60775e-57	1.51337	0.69	0.196	1.67269e-52	AG_4	DPYD
9.1253e-57	1.12243	0.271	0.025	2.30998e-52	AG_4	EPHA7
3.38806e-56	1.13577	0.271	0.025	8.57655e-52	AG_4	NSG2
6.20374e-55	1.64261	0.774	0.286	1.57041e-50	AG_4	PRKCE
2.17777e-54	1.80052	0.742	0.265	5.5128e-50	AG_4	FOXO3
2.81129e-54	1.12433	0.381	0.054	7.11649e-50	AG_4	RFTN1
3.11681e-54	1.0376	0.432	0.068	7.88989e-50	AG_4	AKAP12
6.53429e-54	1.42906	0.348	0.048	1.65409e-49	AG_4	PTPRR
6.68915e-54	1.92388	0.458	0.089	1.69329e-49	AG_4	FSTL5
4.46974e-53	1.43951	0.426	0.075	1.13147e-48	AG_4	LRRC7
4.62856e-53	1.75898	0.619	0.181	1.17167e-48	AG_4	ANO10
4.63923e-53	1.59421	0.71	0.238	1.17438e-48	AG_4	ASTN1
1.31636e-52	1.23273	0.335	0.045	3.33224e-48	AG_4	BRINP2
1.40528e-52	2.20944	0.555	0.143	3.55732e-48	AG_4	TMEM132D
3.0608e-52	1.61569	0.697	0.235	7.74812e-48	AG_4	PLCL1
8.07483e-52	1.14326	0.335	0.046	2.04406e-47	AG_4	YPEL1
2.56981e-51	1.24633	0.413	0.073	6.50522e-47	AG_4	RGMB
2.78484e-51	1.05012	0.329	0.043	7.04953e-47	AG_4	ARHGEF10L
2.86984e-51	1.21405	0.574	0.136	7.26471e-47	AG_4	STOX2
3.91034e-51	1.04792	0.31	0.038	9.89864e-47	AG_4	VWDE
5.1253e-51	1.3235	0.981	0.703	1.29742e-46	AG_4	RBFOX2
1.00978e-50	2.31328	0.548	0.147	2.55616e-46	AG_4	UNC5D
3.99799e-50	1.09208	0.677	0.192	1.01205e-45	AG_4	HDAC9
6.76245e-50	1.01218	0.381	0.059	1.71185e-45	AG_4	PDE3B
1.08583e-49	1.04616	0.374	0.06	2.74866e-45	AG_4	MTMR7
1.11083e-49	1.81393	0.806	0.424	2.81195e-45	AG_4	ANO6
3.21043e-49	1.58887	0.677	0.235	8.12688e-45	AG_4	C2CD5
4.49655e-49	1.35082	0.471	0.101	1.13826e-44	AG_4	HFM1
4.64133e-49	1.79686	0.942	0.644	1.17491e-44	AG_4	NCAM2
6.22357e-49	1.49853	0.665	0.22	1.57543e-44	AG_4	ZNF532
6.73306e-49	1.52386	0.858	0.312	1.70441e-44	AG_4	XIST
7.65523e-49	1.36749	0.335	0.049	1.93785e-44	AG_4	PCSK2
8.87228e-48	1.29484	0.948	0.742	2.24593e-43	AG_4	GPHN
1.4276e-47	1.59911	0.626	0.191	3.61382e-43	AG_4	RUNX1T1
2.03412e-47	1.58046	0.852	0.507	5.14916e-43	AG_4	ATXN1
5.37598e-47	1.38108	0.697	0.248	1.36087e-42	AG_4	ADD3
8.48668e-47	1.56145	0.69	0.253	2.14832e-42	AG_4	TMOD1
1.47761e-46	1.15381	0.284	0.036	3.74041e-42	AG_4	RAB11FIP4
1.98869e-46	1.46563	0.639	0.201	5.03416e-42	AG_4	FRMD4B
2.89847e-46	1.59488	0.697	0.238	7.3372e-42	AG_4	SGIP1
4.60491e-46	1.59267	0.761	0.337	1.16569e-41	AG_4	SYNE2
2.23464e-45	1.40014	0.323	0.049	5.65677e-41	AG_4	ENSG00000283982
3.76808e-45	1.53149	0.832	0.462	9.53853e-41	AG_4	ANKRD36
8.98308e-45	1.72613	0.677	0.249	2.27398e-40	AG_4	SHANK2
2.62336e-44	1.57939	0.768	0.358	6.64078e-40	AG_4	NCOA7
2.97262e-44	1.08907	0.297	0.041	7.5249e-40	AG_4	POU2F2
7.09799e-44	1.20973	0.426	0.093	1.79678e-39	AG_4	RPH3A
8.80251e-44	2.57449	0.652	0.286	2.22827e-39	AG_4	EYS
9.53083e-44	1.49582	0.697	0.296	2.41264e-39	AG_4	FHOD3
2.54404e-43	1.45855	0.652	0.236	6.43997e-39	AG_4	C1QTNF3-AMACR
4.67658e-43	1.47743	0.852	0.55	1.18383e-38	AG_4	ARHGEF28
5.46551e-43	1.43551	0.613	0.196	1.38354e-38	AG_4	SESN3
1.29997e-42	1.39285	0.439	0.1	3.29074e-38	AG_4	APBA2
3.11524e-42	1.81828	0.787	0.441	7.88592e-38	AG_4	ENOX1
4.30645e-42	1.40842	0.465	0.117	1.09014e-37	AG_4	PCNX2
4.38477e-42	1.35461	0.413	0.089	1.10996e-37	AG_4	PRUNE2
8.43102e-42	1.52671	0.555	0.154	2.13423e-37	AG_4	KCNIP4
1.11851e-41	1.36685	0.639	0.225	2.83139e-37	AG_4	GNG2
1.58788e-41	1.34164	0.542	0.157	4.01957e-37	AG_4	TTC7B
2.43321e-41	1.88034	0.71	0.341	6.15943e-37	AG_4	AGTPBP1
7.86561e-41	1.20277	0.49	0.125	1.9911e-36	AG_4	NOVA1
8.02772e-41	1.87253	0.381	0.079	2.03214e-36	AG_4	ENSG00000253693
2.06995e-40	1.47202	0.832	0.539	5.23988e-36	AG_4	XKR6
4.06901e-40	1.29733	0.89	0.585	1.03003e-35	AG_4	TEAD1
6.06292e-40	1.24918	0.535	0.159	1.53477e-35	AG_4	SESTD1
2.43025e-39	1.40503	0.632	0.238	6.15193e-35	AG_4	MPDZ
3.67857e-39	1.22038	0.381	0.078	9.31193e-35	AG_4	KCNH8
1.22196e-38	1.39159	0.89	0.687	3.09326e-34	AG_4	KLF12
1.55617e-37	1.38538	0.781	0.459	3.93929e-33	AG_4	ARHGAP26
2.02133e-37	1.22979	0.458	0.12	5.1168e-33	AG_4	RPS6KA5
2.13583e-37	1.40754	0.761	0.429	5.40665e-33	AG_4	FMN2
2.24322e-37	1.41403	0.768	0.415	5.67849e-33	AG_4	GRK3
2.28139e-37	1.47898	0.548	0.179	5.77512e-33	AG_4	CACNA1C
4.34002e-37	1.39931	0.523	0.163	1.09863e-32	AG_4	MSH2
7.76422e-37	1.16933	0.574	0.186	1.96543e-32	AG_4	PIK3R1
1.331e-36	1.47031	0.71	0.347	3.36929e-32	AG_4	PRKACB
2.66625e-36	1.25025	0.594	0.223	6.74933e-32	AG_4	RTN3
2.73237e-36	1.44283	0.71	0.33	6.91671e-32	AG_4	PBX3
7.2039e-36	1.0151	0.29	0.049	1.8236e-31	AG_4	ADGRL1
1.3959e-35	1.31188	0.91	0.643	3.53357e-31	AG_4	PHACTR1
4.8908e-35	1.15596	0.639	0.255	1.23806e-30	AG_4	CHN1
5.06687e-35	1.00164	0.335	0.067	1.28263e-30	AG_4	KLHL23
6.38726e-35	1.54151	0.613	0.248	1.61687e-30	AG_4	SLC4A8
1.26259e-34	1.65526	0.697	0.363	3.19611e-30	AG_4	TTC39C
1.47103e-34	1.04497	0.381	0.086	3.72377e-30	AG_4	ASXL3
1.85906e-34	1.17201	0.426	0.113	4.70602e-30	AG_4	PRKAG2
2.50875e-34	1.32011	0.839	0.597	6.35064e-30	AG_4	TNPO1
1.21857e-33	1.37712	0.568	0.216	3.08469e-29	AG_4	HDAC2-AS2
7.12899e-33	1.2444	0.665	0.282	1.80463e-28	AG_4	DANT2
1.08922e-32	1.26805	0.632	0.273	2.75726e-28	AG_4	ZDHHC21
1.48392e-32	1.10795	0.419	0.114	3.75639e-28	AG_4	ZC2HC1A
2.2453e-32	1.24839	0.729	0.364	5.68376e-28	AG_4	PHF14
2.65165e-32	1.47654	0.458	0.144	6.71238e-28	AG_4	DIPK1A
2.91459e-32	1.10349	0.652	0.282	7.378e-28	AG_4	DMXL2
3.58121e-32	1.20957	0.329	0.071	9.06549e-28	AG_4	SPOCK3
4.45404e-32	1.02162	0.361	0.087	1.1275e-27	AG_4	WDR17
6.50584e-32	1.04212	0.277	0.05	1.64689e-27	AG_4	NMNAT3
1.23274e-31	1.15983	0.394	0.102	3.12056e-27	AG_4	PRANCR
1.33327e-31	1.17137	0.497	0.161	3.37503e-27	AG_4	KATNAL1
2.52749e-31	1.15817	0.606	0.228	6.3981e-27	AG_4	TSC22D1
2.35267e-30	1.39514	0.665	0.348	5.95556e-26	AG_4	PTPRS
3.4646e-30	1.20077	0.297	0.062	8.7703e-26	AG_4	PKIA-AS1
4.15271e-30	1.22656	0.6	0.252	1.05122e-25	AG_4	LDLRAD3
4.16485e-30	1.00967	0.29	0.059	1.05429e-25	AG_4	RNF157
1.09113e-29	1.0771	0.697	0.331	2.76208e-25	AG_4	NRP1
2.3724e-29	1.0034	0.29	0.058	6.00548e-25	AG_4	FAR2
4.12337e-29	1.1976	0.368	0.098	1.04379e-24	AG_4	SYBU
4.31488e-29	1.11074	0.316	0.072	1.09227e-24	AG_4	KCNB1
7.79685e-29	1.14648	0.49	0.17	1.97369e-24	AG_4	AGPAT4
2.88663e-28	1.16693	0.69	0.409	7.30721e-24	AG_4	DYNC1I2
3.55811e-28	1.04456	0.581	0.219	9.00699e-24	AG_4	NREP
4.34622e-28	1.23566	0.548	0.22	1.1002e-23	AG_4	GSE1
5.2706e-28	1.02232	0.465	0.151	1.3342e-23	AG_4	GABPB1-AS1
6.7981e-28	1.08862	0.548	0.227	1.72087e-23	AG_4	NALCN
2.09966e-27	1.00618	0.335	0.083	5.31507e-23	AG_4	ZFP90
3.69549e-27	1.11368	0.587	0.239	9.35476e-23	AG_4	MMP16
4.18697e-27	1.36184	0.426	0.139	1.05989e-22	AG_4	TMTC2
4.53187e-27	1.24107	0.374	0.11	1.1472e-22	AG_4	TMEM108
5.70538e-27	1.69941	0.477	0.185	1.44426e-22	AG_4	GRIP1
6.34875e-27	1.25742	0.619	0.311	1.60712e-22	AG_4	SPTAN1
1.13048e-26	1.10414	0.574	0.23	2.86169e-22	AG_4	ADAM22
2.70064e-26	1.26778	0.723	0.422	6.8364e-22	AG_4	HIVEP3
7.08557e-26	1.00881	0.8	0.525	1.79364e-21	AG_4	PHIP
1.62469e-25	1.0748	0.497	0.19	4.11273e-21	AG_4	NECTIN3
1.87658e-25	1.1772	0.794	0.505	4.75038e-21	AG_4	SDK1
2.77202e-24	1.12601	0.561	0.262	7.0171e-20	AG_4	ARHGEF11
4.05921e-24	1.04311	0.535	0.238	1.02755e-19	AG_4	CNTN4
4.24601e-24	1.34001	0.535	0.231	1.07484e-19	AG_4	PCDH9
4.77124e-24	1.04284	0.426	0.147	1.20779e-19	AG_4	ELAPOR2
1.11562e-23	1.20832	0.587	0.303	2.82408e-19	AG_4	SRGAP3
1.36011e-23	1.08565	0.632	0.332	3.44298e-19	AG_4	FAM168A
3.27962e-23	1.10079	0.542	0.251	8.30202e-19	AG_4	MYEF2
8.71604e-23	1.133	0.484	0.198	2.20638e-18	AG_4	ANKRD36B
8.97147e-23	1.11295	0.477	0.195	2.27104e-18	AG_4	HACE1
2.07957e-22	1.2242	0.548	0.264	5.26422e-18	AG_4	LHFPL2
6.60313e-22	1.19316	0.523	0.248	1.67152e-17	AG_4	SGSM1
8.85234e-22	1.1126	0.665	0.424	2.24088e-17	AG_4	CDIN1
1.6618e-21	1.1702	0.587	0.305	4.20669e-17	AG_4	CSGALNACT1
1.98305e-21	1.1937	0.387	0.137	5.01989e-17	AG_4	LINC01122
4.47108e-21	1.01966	0.368	0.126	1.13181e-16	AG_4	ENSG00000224905
9.9318e-21	1.19113	0.406	0.155	2.51414e-16	AG_4	ENSG00000288891
2.72e-20	1.06392	0.548	0.286	6.88541e-16	AG_4	LINC00342
5.04587e-20	1.10963	0.329	0.106	1.27731e-15	AG_4	EGFLAM
1.69177e-19	1.09757	0.51	0.252	4.28255e-15	AG_4	EPB41L5
1.78062e-19	1.00234	0.297	0.088	4.50747e-15	AG_4	PPFIA2
2.51253e-19	1.01422	0.548	0.285	6.36023e-15	AG_4	STXBP1
2.70599e-19	1.47046	0.329	0.113	6.84993e-15	AG_4	CLSTN2
3.12333e-19	1.12168	0.613	0.35	7.9064e-15	AG_4	MCC
3.27021e-19	1.41308	0.594	0.359	8.27822e-15	AG_4	TENM2
1.13727e-18	1.08701	0.497	0.243	2.87888e-14	AG_4	ANKS1B
1.38742e-18	1.16585	0.619	0.374	3.51212e-14	AG_4	ZNF423
2.4044e-18	1.07138	0.419	0.18	6.08649e-14	AG_4	CEP128
3.6319e-18	1.19201	0.548	0.298	9.1938e-14	AG_4	DOCK10
1.09975e-17	1.35122	0.568	0.34	2.78391e-13	AG_4	CENPP
1.9013e-17	1.47904	0.587	0.331	4.81294e-13	AG_4	CDH12
2.03278e-17	1.14374	0.548	0.31	5.14579e-13	AG_4	ERC2
4.4938e-17	1.01645	0.49	0.248	1.13756e-12	AG_4	AFDN
5.84098e-17	1.06816	0.458	0.215	1.47858e-12	AG_4	ADCY9
8.44684e-16	1.03685	0.348	0.137	2.13823e-11	AG_4	ADCY2
1.23343e-14	1.27005	0.426	0.212	3.1223e-10	AG_4	SLIT2
1.39345e-14	1.02088	0.419	0.212	3.52738e-10	AG_4	LAMA3
1.99119e-14	1.16192	0.368	0.158	5.0405e-10	AG_4	GALNTL6
7.18452e-13	1.00238	0.465	0.26	1.81869e-08	AG_4	ZC3H12B
0	3.19028	0.826	0.007	0	AG_5	BTNL9
0	2.93668	0.835	0.013	0	AG_5	SHANK3
8.94373e-292	2.51717	0.757	0.017	2.26402e-293	AG_5	TEK
4.072e-290	2.30395	0.643	0.01	1.03079e-285	AG_5	EGFL7
7.12715e-285	3.01421	0.87	0.034	1.80417e-280	AG_5	ARHGAP29
2.37386e-283	2.77896	0.635	0.01	6.00919e-279	AG_5	KDR
7.21471e-283	3.14542	0.913	0.04	1.82633e-278	AG_5	PTPRB
3.18142e-274	1.93144	0.557	0.006	8.05345e-270	AG_5	FLT4
3.4882e-265	2.52026	0.678	0.017	8.83004e-261	AG_5	ENSG00000289873
2.86637e-243	1.64109	0.47	0.004	7.25593e-239	AG_5	CAVIN2
1.18086e-235	4.24234	0.939	0.063	2.98924e-231	AG_5	FLT1
1.62753e-227	2.05664	0.574	0.013	4.11993e-223	AG_5	NOTCH4
4.31357e-224	3.07022	0.67	0.023	1.09194e-219	AG_5	IGFBP5
1.66263e-221	2.45099	0.73	0.031	4.20878e-217	AG_5	ETS1
1.69933e-217	2.45143	0.704	0.029	4.30169e-213	AG_5	ADGRF5
8.1514e-212	3.27423	0.922	0.071	2.06344e-207	AG_5	PLEKHG1
2.41038e-203	2.55199	0.53	0.013	6.10163e-199	AG_5	EHD3
9.24683e-199	2.46725	0.678	0.031	2.34074e-194	AG_5	CNTNAP3B
2.49421e-194	2.00875	0.513	0.013	6.31384e-190	AG_5	SLCO2A1
1.04947e-193	2.57949	0.748	0.044	2.65664e-189	AG_5	ERG
3.7958e-190	1.20611	0.383	0.004	9.6087e-186	AG_5	TIE1
2.00953e-188	1.16588	0.391	0.004	5.08693e-184	AG_5	CDH5
4.34525e-180	1.53307	0.443	0.009	1.09996e-175	AG_5	DIPK2B
1.11318e-179	4.43316	0.983	0.114	2.8179e-175	AG_5	ST6GALNAC3
4.34009e-172	2.6077	0.713	0.046	1.09865e-167	AG_5	EFNB2
1.28676e-164	3.21217	0.878	0.087	3.2573e-160	AG_5	RAPGEF5
5.86919e-164	2.98746	0.757	0.06	1.48573e-159	AG_5	CALCRL
7.28417e-163	3.21477	0.791	0.069	1.84392e-158	AG_5	NEDD9
9.59989e-162	2.48231	0.696	0.048	2.43012e-157	AG_5	RASGRP3
2.92449e-161	1.74148	0.522	0.021	7.40305e-157	AG_5	SH2D3C
1.79749e-159	2.79907	0.826	0.077	4.55018e-155	AG_5	EMCN
1.06935e-156	3.08638	0.852	0.089	2.70696e-152	AG_5	ADGRL4
4.18645e-155	1.41904	0.443	0.013	1.05976e-150	AG_5	ENSG00000289464
2.69383e-152	3.07061	0.843	0.089	6.81916e-148	AG_5	SH3RF3
4.70358e-148	3.49832	0.878	0.108	1.19067e-143	AG_5	CHRM3
2.42714e-147	1.46491	0.435	0.014	6.14406e-143	AG_5	PLVAP
8.91547e-146	1.24024	0.443	0.015	2.25686e-141	AG_5	EXOC3L2
9.92186e-146	2.28995	0.67	0.05	2.51162e-141	AG_5	PPP1R16B
5.23668e-145	3.21631	0.757	0.073	1.32561e-140	AG_5	GALNT18
1.97179e-143	2.25768	0.635	0.044	4.99138e-139	AG_5	DYSF
5.37695e-142	2.98774	0.948	0.138	1.36112e-137	AG_5	PIEZO2
9.23602e-142	1.85063	0.539	0.029	2.33801e-137	AG_5	ELK3
1.36716e-139	5.2425	1	0.185	3.46082e-135	AG_5	LDB2
1.09549e-134	3.45155	0.87	0.12	2.77312e-130	AG_5	ST6GAL1
8.13053e-133	2.54315	0.757	0.077	2.05816e-128	AG_5	NHSL1
3.08536e-131	1.01306	0.365	0.01	7.81028e-127	AG_5	PCAT19
4.65831e-131	1.70048	0.47	0.022	1.1792e-126	AG_5	CD109
5.26927e-130	2.48224	0.8	0.091	1.33386e-125	AG_5	ITGA8
7.71005e-127	1.91212	0.609	0.044	1.95172e-122	AG_5	CHST15
2.72004e-126	2.30326	0.704	0.069	6.8855e-122	AG_5	VAV3
2.2355e-124	2.11841	0.704	0.072	5.65895e-120	AG_5	PREX2
4.54893e-123	1.24721	0.409	0.017	1.15152e-118	AG_5	KANK3
6.52472e-122	2.95045	0.67	0.063	1.65167e-117	AG_5	AKAP12
1.67982e-121	2.19417	0.617	0.052	4.25231e-117	AG_5	NID1
1.85545e-121	1.15417	0.365	0.012	4.69688e-117	AG_5	ZNF366
1.25796e-120	2.80699	0.948	0.163	3.18439e-116	AG_5	ZEB1
1.35018e-117	1.87459	0.539	0.039	3.41786e-113	AG_5	AFAP1L1
6.20428e-117	2.43722	0.73	0.09	1.57055e-112	AG_5	F8
6.79062e-116	1.47099	0.452	0.024	1.71898e-111	AG_5	DENND3
2.02237e-115	4.47157	0.87	0.147	5.11942e-111	AG_5	KCNIP4
1.10472e-114	1.95918	0.522	0.036	2.79649e-110	AG_5	PECAM1
1.02175e-113	2.49315	0.774	0.099	2.58645e-109	AG_5	SORBS1
1.66229e-112	1.82434	0.504	0.035	4.20792e-108	AG_5	FGD5
5.17009e-109	3.75961	0.887	0.169	1.30876e-104	AG_5	NRG3
6.29392e-108	1.58806	0.348	0.013	1.59324e-103	AG_5	DNASE1L3
7.67308e-108	2.09495	0.583	0.053	1.94236e-103	AG_5	PPARG
2.11513e-107	1.93077	0.617	0.061	5.35423e-103	AG_5	ARHGAP31
6.54232e-107	1.76517	0.591	0.051	1.65612e-102	AG_5	TBXAS1
6.53003e-105	1.83036	0.678	0.077	1.65301e-100	AG_5	DCLK2
8.43035e-104	2.13938	0.739	0.091	2.13406e-99	AG_5	FYN
1.15637e-103	2.49857	0.843	0.15	2.92723e-99	AG_5	SASH1
4.57448e-102	1.2023	0.409	0.023	1.15798e-97	AG_5	GDPD5
5.8453e-98	1.18462	0.409	0.025	1.47968e-93	AG_5	RASIP1
4.4792e-95	1.97328	0.591	0.066	1.13386e-90	AG_5	FAM102A
1.33362e-94	1.32402	0.4	0.024	3.37592e-90	AG_5	NOTCH1
4.92262e-92	2.16566	0.739	0.121	1.24611e-87	AG_5	TCF7L1
4.5415e-90	1.12623	0.383	0.023	1.14964e-85	AG_5	ARAP3
5.17421e-90	3.07547	0.974	0.31	1.3098e-85	AG_5	PTPRM
1.94487e-88	1.63071	0.504	0.045	4.92323e-84	AG_5	FLI1
3.7891e-87	1.52296	0.522	0.051	9.59173e-83	AG_5	PELI1
2.20895e-85	1.34701	0.443	0.035	5.59173e-81	AG_5	IRAK3
7.13003e-85	2.42098	0.652	0.1	1.8049e-80	AG_5	ENSG00000248636
1.43843e-82	2.40041	0.739	0.135	3.64125e-78	AG_5	STOX2
2.46914e-82	1.68133	0.47	0.044	6.25038e-78	AG_5	GFOD1
5.40586e-82	2.00436	0.652	0.095	1.36844e-77	AG_5	UACA
4.48702e-81	2.0822	0.696	0.117	1.13585e-76	AG_5	RAPH1
8.87697e-81	2.41862	0.791	0.171	2.24712e-76	AG_5	TGFBR2
8.2409e-79	1.4432	0.365	0.024	2.0861e-74	AG_5	STAB1
1.77129e-78	2.34269	0.87	0.228	4.48384e-74	AG_5	ELMO1
1.9194e-78	1.27087	0.304	0.016	4.85877e-74	AG_5	DHRS3
2.87467e-78	2.06169	0.765	0.158	7.27695e-74	AG_5	DGKH
3.62637e-76	1.63488	0.391	0.031	9.17979e-72	AG_5	PLAT
1.06082e-75	2.07065	0.852	0.195	2.68536e-71	AG_5	ZFPM2
3.70417e-75	1.743	0.774	0.145	9.37673e-71	AG_5	EBF1
1.52216e-74	1.60764	0.478	0.051	3.85319e-70	AG_5	SHC2
8.14722e-74	1.69923	0.4	0.035	2.06239e-69	AG_5	SNCAIP
1.27263e-73	1.63735	0.383	0.031	3.22154e-69	AG_5	XAF1
1.74633e-73	2.52574	0.774	0.19	4.42065e-69	AG_5	RARB
2.38065e-73	2.9821	0.843	0.237	6.02639e-69	AG_5	PLPP1
4.64506e-73	1.29107	0.374	0.029	1.17585e-68	AG_5	COTL1
1.70023e-72	2.30343	0.948	0.299	4.30395e-68	AG_5	DOCK4
7.29162e-72	1.47758	0.478	0.053	1.8458e-67	AG_5	FAR2
1.07932e-71	2.0638	0.557	0.078	2.73218e-67	AG_5	EML1
1.9054e-71	1.67074	0.487	0.057	4.82332e-67	AG_5	CLIC4
6.04776e-71	2.11132	0.678	0.135	1.53093e-66	AG_5	DOCK6
2.0811e-70	1.15488	0.322	0.021	5.26809e-66	AG_5	SEMA5B
2.55664e-70	1.51251	0.6	0.093	6.47189e-66	AG_5	INPP5D
5.41339e-70	2.58412	0.887	0.308	1.37034e-65	AG_5	TACC1
7.96275e-70	1.44997	0.383	0.033	2.01569e-65	AG_5	ENG
9.61282e-70	2.39295	0.774	0.197	2.43339e-65	AG_5	TFPI
1.28093e-69	1.37327	0.348	0.026	3.24255e-65	AG_5	SMTN
3.43824e-67	1.72693	0.452	0.051	8.70357e-63	AG_5	IGFBP7
7.66261e-67	2.02036	0.713	0.16	1.93971e-62	AG_5	SVIL
2.92605e-66	1.22133	0.33	0.025	7.40701e-62	AG_5	JUP
6.47233e-66	1.29743	0.391	0.037	1.63841e-61	AG_5	ITPKB
6.66159e-66	1.63453	0.348	0.029	1.68632e-61	AG_5	TLL1
7.99089e-66	1.73269	0.522	0.073	2.02281e-61	AG_5	LIFR
1.03117e-65	2.28467	0.809	0.214	2.61032e-61	AG_5	GSE1
1.10144e-64	2.29018	0.878	0.297	2.78819e-60	AG_5	AKT3
1.37052e-64	1.38971	0.487	0.061	3.46932e-60	AG_5	FAT4
1.61209e-64	1.96577	0.687	0.139	4.08085e-60	AG_5	FKBP5
1.61925e-64	1.01767	0.4	0.041	4.09897e-60	AG_5	SHE
9.74745e-64	2.41332	0.783	0.225	2.46747e-59	AG_5	SLC22A23
3.88438e-63	1.51685	0.374	0.036	9.83291e-59	AG_5	ACER2
4.14443e-63	2.33124	0.696	0.161	1.04912e-58	AG_5	EPAS1
6.48854e-63	2.6691	0.93	0.463	1.64251e-58	AG_5	KIAA1217
3.35712e-62	2.17834	0.983	0.718	8.49822e-58	AG_5	PDE4D
1.13406e-61	2.16232	0.757	0.212	2.87077e-57	AG_5	PALM2AKAP2
1.16927e-61	2.0445	0.739	0.189	2.95988e-57	AG_5	ZDHHC14
2.1013e-61	1.56096	0.391	0.042	5.31923e-57	AG_5	TMEM156
2.5003e-61	1.41975	0.435	0.053	6.32927e-57	AG_5	RHOJ
1.00887e-59	1.35032	0.478	0.066	2.55386e-55	AG_5	FMNL3
1.22896e-59	1.73007	0.53	0.091	3.11098e-55	AG_5	CEACAM1
1.58558e-59	1.88814	0.635	0.127	4.01373e-55	AG_5	ZBTB46
2.15359e-59	2.49683	0.87	0.332	5.45159e-55	AG_5	HECW2
1.56062e-58	1.31951	0.4	0.046	3.95055e-54	AG_5	HOXB3
2.35884e-58	1.82596	0.8	0.212	5.97115e-54	AG_5	RBMS1
4.21266e-58	1.95433	0.991	0.655	1.06639e-53	AG_5	UTRN
9.17686e-58	1.82886	0.461	0.065	2.32303e-53	AG_5	CHSY3
2.20846e-57	1.21003	0.322	0.029	5.59049e-53	AG_5	GALNT14
6.19174e-57	1.20451	0.435	0.056	1.56738e-52	AG_5	PLSCR1
7.8266e-57	1.51812	0.374	0.042	1.98122e-52	AG_5	MIR3667HG
5.3434e-56	2.48774	0.913	0.448	1.35263e-51	AG_5	PLPP3
6.29603e-56	1.60703	0.6	0.117	1.59378e-51	AG_5	EPB41L4A
2.6671e-55	2.22482	0.826	0.303	6.7515e-51	AG_5	HIPK2
2.83925e-55	1.37881	0.696	0.161	7.18728e-51	AG_5	CCSER1
2.94197e-55	1.7551	0.452	0.066	7.44731e-51	AG_5	GNA14
5.31201e-55	1.05776	0.33	0.032	1.34468e-50	AG_5	DGKE
1.36549e-54	1.53932	0.487	0.078	3.45661e-50	AG_5	LIMK2
2.24728e-54	1.24184	0.409	0.053	5.68876e-50	AG_5	PPM1F
1.92681e-53	1.92239	0.983	0.492	4.87754e-49	AG_5	MEF2C
7.43e-53	1.32658	0.374	0.045	1.88083e-48	AG_5	ABCG2
7.90756e-53	1.59626	0.522	0.095	2.00172e-48	AG_5	MSN
8.70598e-53	2.26185	0.991	0.662	2.20383e-48	AG_5	TCF4
3.9556e-52	1.53984	0.739	0.203	1.00132e-47	AG_5	FRMD4B
4.2099e-52	1.77002	0.687	0.19	1.06569e-47	AG_5	MID1
1.21965e-51	1.86858	0.843	0.357	3.08742e-47	AG_5	PTPN12
2.3504e-51	1.97635	0.939	0.499	5.9498e-47	AG_5	PEAK1
1.08425e-50	1.78539	0.835	0.333	2.74468e-46	AG_5	DOCK1
2.46672e-50	1.70491	0.687	0.203	6.24426e-46	AG_5	CARD8
8.06942e-50	1.32901	0.365	0.045	2.04269e-45	AG_5	NEURL1B
8.76353e-50	1.32322	0.4	0.056	2.2184e-45	AG_5	PALD1
9.53929e-50	1.72979	0.643	0.17	2.41478e-45	AG_5	PDIA5
1.03515e-49	1.34264	0.496	0.087	2.62039e-45	AG_5	TMEM65
1.76657e-49	2.22769	0.887	0.459	4.47191e-45	AG_5	ARHGAP26
3.66979e-49	2.16337	0.826	0.373	9.2897e-45	AG_5	SNRK
5.01523e-49	1.92947	0.809	0.296	1.26956e-44	AG_5	ZBTB16
1.20344e-48	2.06418	0.87	0.445	3.04639e-44	AG_5	ANKS1A
1.32143e-48	1.69621	0.957	0.613	3.34506e-44	AG_5	MAML2
2.34393e-48	1.29202	0.348	0.042	5.93341e-44	AG_5	PRR5L
5.17136e-48	1.342	0.33	0.038	1.30908e-43	AG_5	PKHD1L1
1.00409e-47	1.90993	0.722	0.242	2.54175e-43	AG_5	AFDN
2.93204e-47	1.49405	0.617	0.146	7.42215e-43	AG_5	SPATS2L
3.23871e-47	2.43027	0.87	0.469	8.19847e-43	AG_5	PTPRG
3.53023e-47	1.9607	0.817	0.372	8.93642e-43	AG_5	CDK17
6.20365e-47	1.86718	0.957	0.569	1.57039e-42	AG_5	NAV3
1.49112e-46	1.30208	0.443	0.075	3.77461e-42	AG_5	TMCC3
4.34367e-46	2.11906	0.774	0.293	1.09956e-41	AG_5	PRKCE
5.57661e-46	2.20224	0.652	0.184	1.41166e-41	AG_5	KIF26B
6.00846e-46	1.74808	0.609	0.151	1.52098e-41	AG_5	KLF7
4.07569e-45	1.67472	0.435	0.074	1.03172e-40	AG_5	CABLES1
1.43719e-44	1.19552	0.443	0.078	3.6381e-40	AG_5	SLC44A2
5.99009e-44	1.43349	0.426	0.072	1.51633e-39	AG_5	AHNAK
6.28671e-44	1.80518	0.809	0.363	1.59142e-39	AG_5	LRCH1
7.30643e-44	1.70583	0.8	0.316	1.84955e-39	AG_5	BICD1
7.8813e-44	1.4193	0.522	0.113	1.99507e-39	AG_5	RNF217
9.62382e-44	1.21123	0.296	0.033	2.43617e-39	AG_5	GALNT15
1.04999e-43	1.68502	0.643	0.191	2.65795e-39	AG_5	PKP4
1.86612e-43	1.23142	0.391	0.059	4.7239e-39	AG_5	PLSCR4
2.47893e-43	1.4568	0.539	0.127	6.27516e-39	AG_5	CRIM1
4.01647e-43	1.03321	0.365	0.052	1.01673e-38	AG_5	GNB4
9.77604e-43	1.85663	0.757	0.318	2.47471e-38	AG_5	MYO6
1.07828e-42	1.59265	0.4	0.066	2.72956e-38	AG_5	GRAMD2B
2.14417e-42	1.11144	0.435	0.075	5.42776e-38	AG_5	MAP3K3
8.64062e-42	1.0936	0.304	0.038	2.18729e-37	AG_5	NR5A2
1.50087e-41	1.43688	0.409	0.071	3.79931e-37	AG_5	PDE2A
1.90086e-41	1.41164	0.548	0.133	4.81183e-37	AG_5	PLXND1
2.26827e-41	1.59126	0.478	0.094	5.74191e-37	AG_5	COL4A1
3.55326e-41	1.48726	0.67	0.205	8.99472e-37	AG_5	CHD7
5.13289e-41	1.23713	0.443	0.081	1.29934e-36	AG_5	FREM1
9.464e-41	1.16969	0.374	0.059	2.39572e-36	AG_5	NLRP1
9.84624e-41	1.84644	0.8	0.353	2.49248e-36	AG_5	PIP4K2A
2.57383e-40	1.82185	0.774	0.326	6.5154e-36	AG_5	ATP8A1
3.04751e-40	1.06538	0.339	0.047	7.71447e-36	AG_5	PXDN
1.33554e-39	1.57345	0.809	0.331	3.38078e-35	AG_5	NRP1
1.95003e-39	1.25247	0.304	0.04	4.9363e-35	AG_5	HEG1
2.43102e-39	2.06009	0.643	0.209	6.15389e-35	AG_5	PCAT1
4.43187e-39	1.44669	0.948	0.528	1.12188e-34	AG_5	PLCB1
5.24583e-39	1.61699	0.774	0.31	1.32793e-34	AG_5	NR2F1-AS1
5.79905e-39	1.19113	0.322	0.046	1.46797e-34	AG_5	FHL1
7.03717e-39	2.02412	0.835	0.516	1.78139e-34	AG_5	SEC14L1
1.24371e-38	1.61624	0.704	0.254	3.14832e-34	AG_5	ADD3
1.82872e-38	1.43973	0.939	0.712	4.62922e-34	AG_5	MEF2A
2.35578e-38	1.44407	0.661	0.217	5.96341e-34	AG_5	FCHO2
3.74825e-38	1.02351	0.443	0.081	9.48831e-34	AG_5	ICA1
4.67686e-38	1.64199	0.887	0.559	1.1839e-33	AG_5	NFIB
4.81425e-38	1.46656	0.635	0.211	1.21868e-33	AG_5	PRCP
8.20066e-38	1.34927	0.478	0.104	2.07591e-33	AG_5	TPTEP2-CSNK1E
8.48509e-38	1.68416	0.922	0.707	2.14792e-33	AG_5	WWTR1
1.23167e-37	1.44492	0.583	0.158	3.11786e-33	AG_5	KLHL5
4.38901e-37	1.37727	0.539	0.137	1.11104e-32	AG_5	MYO15B
4.51832e-37	1.41259	1	0.771	1.14377e-32	AG_5	GRB10
8.90356e-37	1.92163	0.539	0.152	2.25385e-32	AG_5	CD36
1.23904e-36	1.14678	0.313	0.044	3.1365e-32	AG_5	SMAD9
1.38842e-36	2.00595	0.443	0.1	3.51464e-32	AG_5	GPM6A
3.05151e-36	1.47164	0.8	0.355	7.7246e-32	AG_5	SPRED1
3.38556e-36	1.39183	0.53	0.145	8.5702e-32	AG_5	STRBP
3.55525e-36	1.04144	0.261	0.031	8.99976e-32	AG_5	TUBB6
4.78044e-36	1.75611	0.461	0.11	1.21012e-31	AG_5	MYRIP
5.98618e-36	1.54674	0.365	0.066	1.51534e-31	AG_5	ENSG00000234810
6.82563e-36	1.13259	0.287	0.039	1.72784e-31	AG_5	SPARCL1
8.1335e-36	1.20267	0.313	0.047	2.05891e-31	AG_5	TMEM255B
1.06197e-35	1.08871	0.357	0.06	2.68826e-31	AG_5	HDAC7
8.95305e-35	1.18136	0.417	0.084	2.26637e-30	AG_5	WIPF1
1.26668e-34	1.11149	0.322	0.051	3.20647e-30	AG_5	EDNRB
3.50448e-34	1.28113	0.478	0.118	8.87123e-30	AG_5	TSPAN14
4.82016e-34	1.34959	0.426	0.094	1.22017e-29	AG_5	GCNT2
4.87253e-34	1.05132	0.304	0.046	1.23343e-29	AG_5	ITGA6
1.32247e-33	1.26557	0.383	0.068	3.3477e-29	AG_5	MYO1B
2.38171e-33	1.52328	0.643	0.227	6.02905e-29	AG_5	ANKRD44
2.56181e-33	1.37577	0.748	0.316	6.48497e-29	AG_5	RFX3
2.62917e-33	1.41666	0.643	0.236	6.65547e-29	AG_5	RIN3
2.6871e-33	1.50111	0.548	0.163	6.80212e-29	AG_5	HPCAL1
2.70998e-33	1.86514	0.348	0.064	6.86005e-29	AG_5	FN1
2.72538e-33	1.4649	0.591	0.18	6.89902e-29	AG_5	AMOTL1
2.97836e-33	1.0451	0.339	0.059	7.53941e-29	AG_5	COL21A1
4.78269e-33	1.50088	0.783	0.447	1.21069e-28	AG_5	ARGLU1
7.84164e-33	1.08716	0.357	0.065	1.98503e-28	AG_5	CRYBG3
1.22387e-32	1.45289	0.339	0.061	3.0981e-28	AG_5	SMAD6
3.64079e-32	1.49278	0.8	0.478	9.21628e-28	AG_5	TJP1
4.75911e-32	1.22418	0.348	0.066	1.20472e-27	AG_5	EVA1C
1.08236e-31	1.77589	0.557	0.184	2.73988e-27	AG_5	DOCK9
3.24475e-31	1.69894	0.452	0.114	8.21377e-27	AG_5	SLC2A3
1.36634e-30	1.10104	0.417	0.094	3.45875e-26	AG_5	SEPTIN11
1.55343e-30	1.46903	0.374	0.08	3.93235e-26	AG_5	PLK2
2.67088e-30	1.60026	0.574	0.2	6.76107e-26	AG_5	ASAP2
4.15233e-30	1.26694	0.661	0.231	1.05112e-25	AG_5	TSC22D1
4.74079e-30	1.53411	0.696	0.288	1.20008e-25	AG_5	GAB1
6.04368e-30	1.14656	0.322	0.059	1.5299e-25	AG_5	SMAD7
1.80187e-29	1.28956	0.548	0.173	4.56126e-25	AG_5	STIM2
2.38568e-29	1.20276	0.652	0.243	6.03912e-25	AG_5	FRMD4A
2.83358e-29	1.03123	0.27	0.042	7.17293e-25	AG_5	NUAK1
3.21019e-29	1.3335	0.748	0.347	8.12627e-25	AG_5	MAP4K4
1.20212e-28	1.49382	0.722	0.366	3.04305e-24	AG_5	NCOA7
2.4574e-28	1.27554	0.713	0.327	6.22066e-24	AG_5	ACAP2
2.95588e-28	1.15934	0.365	0.082	7.48252e-24	AG_5	HMCN1
3.95215e-28	1.38163	0.513	0.164	1.00045e-23	AG_5	TBC1D8
5.21432e-28	1.42068	0.843	0.584	1.31995e-23	AG_5	NOSTRIN
6.31961e-28	1.41171	0.626	0.245	1.59975e-23	AG_5	PLCL1
8.22708e-28	1.51392	0.696	0.363	2.0826e-23	AG_5	DISC1
1.92108e-27	1.66742	0.652	0.298	4.86303e-23	AG_5	NRP2
3.96968e-27	1.02957	0.313	0.061	1.00488e-22	AG_5	BACE2
5.67957e-27	1.3724	0.626	0.256	1.43773e-22	AG_5	LDLRAD3
5.9507e-27	1.28153	0.852	0.553	1.50636e-22	AG_5	PRKCH
8.50261e-27	1.27375	0.435	0.119	2.15235e-22	AG_5	NCALD
9.01638e-27	1.27754	0.687	0.301	2.28241e-22	AG_5	CHST11
1.12632e-26	1.133	0.765	0.367	2.85116e-22	AG_5	PHF14
1.19785e-26	1.27744	0.565	0.198	3.03223e-22	AG_5	SRGAP1
1.58405e-26	1.16156	0.391	0.097	4.00986e-22	AG_5	SHROOM4
2.58032e-26	1.41253	0.609	0.266	6.53181e-22	AG_5	RBMS2
2.82506e-26	1.23739	0.826	0.621	7.15135e-22	AG_5	PPFIBP1
3.51594e-26	1.38162	0.574	0.23	8.90024e-22	AG_5	RIN2
5.5879e-26	1.00055	0.304	0.06	1.41452e-21	AG_5	PRSS23-AS1
9.58162e-26	1.52348	0.557	0.22	2.42549e-21	AG_5	NAV1
1.05666e-25	1.51846	0.6	0.256	2.67482e-21	AG_5	GARRE1
1.6243e-25	1.17896	0.47	0.141	4.11174e-21	AG_5	FERMT2
2.00778e-25	1.51152	0.661	0.341	5.08249e-21	AG_5	RPH3AL
4.79835e-25	1.35056	0.73	0.426	1.21465e-20	AG_5	HIVEP3
2.10572e-24	1.22057	0.278	0.054	5.33042e-20	AG_5	ENSG00000271955
2.78092e-24	1.32866	0.67	0.347	7.03963e-20	AG_5	SYNE2
2.99802e-24	1.45013	0.652	0.317	7.58918e-20	AG_5	ATP8B1
4.02474e-24	1.28412	0.409	0.114	1.01882e-19	AG_5	ATP11C
9.40627e-24	1.03778	0.357	0.086	2.3811e-19	AG_5	VOPP1
1.06573e-23	1.51848	0.704	0.414	2.69779e-19	AG_5	CEP112
1.40057e-23	1.44143	0.591	0.271	3.54541e-19	AG_5	TSPAN9
2.90159e-23	1.51752	0.539	0.223	7.34509e-19	AG_5	SH3D19
5.30651e-23	1.22419	0.504	0.19	1.34329e-18	AG_5	OSBPL10
5.8465e-23	1.03735	0.313	0.072	1.47998e-18	AG_5	BEND7
6.99497e-23	1.16105	0.67	0.292	1.77071e-18	AG_5	JAM3
8.81947e-23	1.67785	0.426	0.142	2.23256e-18	AG_5	MCTP2
9.86444e-23	1.05029	0.461	0.152	2.49708e-18	AG_5	RESF1
1.66663e-22	1.41013	0.757	0.453	4.21891e-18	AG_5	PITPNC1
2.0587e-22	1.0232	0.87	0.648	5.21138e-18	AG_5	COP1
2.47271e-22	1.01375	0.33	0.079	6.25943e-18	AG_5	ITGB5
3.29044e-22	1.1512	0.574	0.245	8.32941e-18	AG_5	SPTLC2
5.24402e-22	1.30196	0.67	0.398	1.32747e-17	AG_5	TANC1
6.32565e-22	1.21689	0.783	0.574	1.60127e-17	AG_5	AFF1
6.54448e-22	1.29047	0.548	0.23	1.65667e-17	AG_5	NEDD4
6.72894e-22	1.00909	0.339	0.088	1.70336e-17	AG_5	PRKD2
1.13034e-21	1.01892	0.365	0.1	2.86135e-17	AG_5	ANXA2
1.68295e-21	1.13535	0.426	0.136	4.26022e-17	AG_5	RAB8B
2.60728e-21	1.21897	0.591	0.244	6.60007e-17	AG_5	MMP16
4.69917e-21	1.0492	0.391	0.12	1.18955e-16	AG_5	TARBP1
8.55053e-21	1.11815	0.617	0.311	2.16448e-16	AG_5	NR3C1
1.16464e-20	1.01167	0.4	0.12	2.94816e-16	AG_5	TBC1D1
2.59328e-20	1.25772	0.652	0.352	6.56463e-16	AG_5	SERINC5
3.96802e-20	1.10784	0.557	0.254	1.00447e-15	AG_5	SLC9A9
4.19834e-20	1.2603	0.609	0.289	1.06277e-15	AG_5	NXN
8.3623e-20	1.00941	0.47	0.168	2.11683e-15	AG_5	FAM171A1
1.00538e-19	1.14955	0.713	0.484	2.54502e-15	AG_5	DNAAF9
1.99574e-19	1.20136	0.383	0.12	5.05202e-15	AG_5	FILIP1
3.59809e-19	1.16848	0.748	0.541	9.10821e-15	AG_5	NCOA3
4.46479e-19	1.02043	0.67	0.403	1.13022e-14	AG_5	HIP1
5.89543e-19	1.11556	0.626	0.362	1.49237e-14	AG_5	BTBD7
7.0554e-19	1.04709	0.435	0.156	1.786e-14	AG_5	AGO4
7.50031e-19	1.51914	0.391	0.138	1.89863e-14	AG_5	DISC1FP1
7.51323e-19	1.02338	0.365	0.115	1.9019e-14	AG_5	ADARB2
1.22995e-18	1.21162	0.635	0.353	3.11349e-14	AG_5	MCC
3.35728e-18	1.56599	0.339	0.106	8.49863e-14	AG_5	ENSG00000286133
7.40886e-18	1.07071	0.748	0.539	1.87548e-13	AG_5	SENP7
7.91018e-18	1.13771	0.443	0.167	2.00238e-13	AG_5	SH3PXD2A
1.06816e-17	1.04214	0.652	0.352	2.70395e-13	AG_5	SRGAP2
1.11909e-17	1.04329	0.548	0.251	2.83287e-13	AG_5	SLC12A2
1.34574e-17	2.03871	0.496	0.236	3.40661e-13	AG_5	CDH13
1.71997e-17	1.27334	0.643	0.385	4.35393e-13	AG_5	SNX25
2.68814e-17	1.3144	0.478	0.213	6.80475e-13	AG_5	PARP14
4.71986e-17	1.0712	0.67	0.438	1.19479e-12	AG_5	RASA2
1.84757e-16	1.25627	0.583	0.31	4.67693e-12	AG_5	CSGALNACT1
2.65911e-16	1.16963	0.6	0.36	6.73128e-12	AG_5	SP100
4.25396e-16	1.16973	0.661	0.419	1.07685e-11	AG_5	VPS13D
4.57466e-16	1.12326	0.365	0.128	1.15803e-11	AG_5	CEMIP2
4.77544e-16	1.08255	0.565	0.318	1.20886e-11	AG_5	IL6ST
6.8205e-16	1.12789	0.47	0.199	1.72654e-11	AG_5	PREX1
7.34827e-16	1.30652	0.617	0.375	1.86014e-11	AG_5	MCF2L
8.06862e-16	1.01702	0.339	0.111	2.04249e-11	AG_5	APOLD1
9.88351e-16	1.44462	0.565	0.319	2.50191e-11	AG_5	ENSG00000225689
1.05874e-15	1.27741	0.609	0.384	2.6801e-11	AG_5	MCU
1.42487e-15	1.11176	0.383	0.143	3.60691e-11	AG_5	DOK6
2.2687e-15	1.35072	0.652	0.443	5.74298e-11	AG_5	JAK1
1.61675e-14	1.03879	0.539	0.305	4.09263e-10	AG_5	NUMB
1.91058e-14	1.15567	0.504	0.261	4.83645e-10	AG_5	PXN
3.03839e-14	1.01075	0.348	0.128	7.69138e-10	AG_5	LRP5
3.51784e-14	1.05415	0.452	0.206	8.90505e-10	AG_5	EXOC2
1.54408e-12	1.0032	0.383	0.169	3.90868e-08	AG_5	BLCAP
2.61803e-12	1.03178	0.548	0.31	6.62729e-08	AG_5	LHFPL6
3.70762e-12	1.00226	0.4	0.181	9.38548e-08	AG_5	STK10
5.57111e-12	1.02368	0.417	0.202	1.41027e-07	AG_5	MTMR12
7.77484e-12	1.04166	0.417	0.209	1.96812e-07	AG_5	AFAP1
1.31042e-11	1.17685	0.6	0.381	3.31719e-07	AG_5	TIMP3
3.19011e-11	1.24967	0.487	0.261	8.07545e-07	AG_5	KHDRBS3
4.36671e-11	1.14701	0.452	0.244	1.10539e-06	AG_5	DPH6-DT
1.2972e-10	1.02453	0.426	0.224	3.28372e-06	AG_5	MYO1E
1.41362e-10	1.03122	0.478	0.275	3.57845e-06	AG_5	COL4A5
0	3.53075	0.787	0.004	0	AG_6	CD163
0	3.49143	0.674	0.004	0	AG_6	CD163L1
0	3.18407	0.764	0.005	0	AG_6	PTPRC
0	2.62548	0.607	0.002	0	AG_6	MS4A4E
0	2.6055	0.708	0.002	0	AG_6	LCP2
0	2.18541	0.629	0.001	0	AG_6	FGD2
0	2.14916	0.584	0.002	0	AG_6	MS4A4A
9.34787e-293	3.11847	0.764	0.015	2.36632e-292	AG_6	SLCO2B1
2.32802e-291	2.09483	0.494	0.001	5.89316e-289	AG_6	SRGN
6.77751e-292	1.55766	0.483	0	1.71566e-288	AG_6	IL10RA
6.47984e-285	2.47662	0.584	0.005	1.64031e-280	AG_6	IKZF1
1.15072e-278	2.1569	0.551	0.004	2.91294e-274	AG_6	MS4A6A
4.75711e-260	1.99715	0.528	0.004	1.20422e-255	AG_6	CMKLR1
1.17802e-257	3.60665	0.775	0.022	2.98203e-253	AG_6	MRC1
1.48431e-252	2.37836	0.64	0.012	3.75739e-248	AG_6	CSF1R
2.55662e-247	1.73761	0.483	0.003	6.47182e-243	AG_6	CD86
4.61363e-240	3.05179	0.775	0.026	1.16789e-235	AG_6	ATP8B4
1.96881e-236	1.3524	0.449	0.003	4.98386e-232	AG_6	CYTH4
2.42292e-223	3.5234	0.865	0.041	6.13339e-219	AG_6	DOCK2
7.8998e-223	1.35008	0.36	0	1.99975e-218	AG_6	LINC00996
1.72329e-210	3.80025	0.899	0.051	4.36234e-206	AG_6	AOAH
3.62947e-202	1.85921	0.438	0.005	9.18763e-198	AG_6	TGFBI
4.48437e-199	2.33012	0.596	0.016	1.13517e-194	AG_6	PIK3R5
4.50125e-195	2.5816	0.629	0.02	1.13945e-190	AG_6	SAMSN1
7.06218e-193	1.7871	0.551	0.013	1.78772e-188	AG_6	NCKAP1L
5.5072e-185	3.36473	0.831	0.049	1.39409e-180	AG_6	TBXAS1
4.16901e-182	1.97987	0.573	0.017	1.05534e-177	AG_6	PIK3AP1
5.62875e-176	2.79484	0.764	0.041	1.42486e-171	AG_6	FLI1
8.95196e-167	2.12334	0.528	0.016	2.2661e-162	AG_6	IGSF21
1.34336e-165	1.28598	0.416	0.007	3.40059e-161	AG_6	TLR2
2.12246e-163	2.55947	0.607	0.025	5.37279e-159	AG_6	FYB1
5.46517e-163	2.31256	0.652	0.031	1.38345e-158	AG_6	APBB1IP
2.07784e-161	2.37054	0.573	0.021	5.25986e-157	AG_6	STAB1
6.08603e-158	1.04226	0.348	0.004	1.54062e-153	AG_6	CLEC7A
1.23066e-156	2.06253	0.427	0.009	3.1153e-152	AG_6	ITGA4
2.49813e-154	2.45432	0.719	0.043	6.32377e-150	AG_6	LYN
2.50764e-153	1.05406	0.258	0	6.34785e-149	AG_6	RGS1
2.87764e-149	1.58407	0.483	0.015	7.28446e-145	AG_6	TFEC
4.08657e-146	1.49811	0.461	0.014	1.03447e-141	AG_6	HCK
3.57498e-144	1.25067	0.337	0.005	9.0497e-140	AG_6	SIGLEC1
2.36455e-143	1.54876	0.427	0.011	5.98563e-139	AG_6	LILRB5
2.01481e-141	2.23386	0.64	0.037	5.10029e-137	AG_6	MYO1F
5.56906e-141	2.04347	0.528	0.021	1.40975e-136	AG_6	WDFY4
4.98161e-140	1.51228	0.393	0.009	1.26105e-135	AG_6	FPR3
9.25852e-135	2.95697	0.753	0.059	2.3437e-130	AG_6	PTPRJ
1.43804e-133	2.54907	0.708	0.052	3.64024e-129	AG_6	SAMHD1
7.955e-131	2.98141	0.719	0.055	2.01373e-126	AG_6	PRKCB
3.6303e-129	3.94511	0.876	0.099	9.18973e-125	AG_6	FMN1
7.24969e-129	1.29386	0.461	0.017	1.83519e-124	AG_6	VAV1
2.864e-128	1.0394	0.315	0.005	7.24992e-124	AG_6	LY86
8.53444e-121	3.173	0.674	0.054	2.16041e-116	AG_6	MSR1
4.95383e-118	2.11434	0.584	0.038	1.25401e-113	AG_6	SYK
7.90585e-118	1.83764	0.483	0.023	2.00129e-113	AG_6	MAF
3.44449e-116	2.44646	0.652	0.048	8.71938e-112	AG_6	CHST15
2.66899e-115	2.62618	0.674	0.055	6.75627e-111	AG_6	ST8SIA4
1.30375e-110	1.74559	0.393	0.014	3.30031e-106	AG_6	GPRIN3
1.04142e-108	1.97901	0.483	0.026	2.63624e-104	AG_6	TNFRSF1B
1.6645e-108	2.51902	0.303	0.007	4.21351e-104	AG_6	F13A1
2.0151e-108	1.89786	0.461	0.023	5.10101e-104	AG_6	RCSD1
1.20333e-106	2.22285	0.551	0.035	3.04611e-102	AG_6	IRAK3
9.49374e-106	3.15896	0.854	0.119	2.40325e-101	AG_6	CELF2
1.38264e-102	1.07314	0.315	0.009	3.50002e-98	AG_6	TLR1
2.78442e-102	2.02943	0.573	0.043	7.04849e-98	AG_6	MBP
1.98581e-101	1.19267	0.404	0.018	5.02689e-97	AG_6	RASSF4
1.33762e-100	1.47267	0.315	0.009	3.38606e-96	AG_6	CR1
1.96294e-100	1.74758	0.517	0.034	4.96898e-96	AG_6	ADAP2
2.29074e-100	1.79273	0.517	0.034	5.79878e-96	AG_6	ARAP2
3.39237e-100	1.38574	0.292	0.007	8.58744e-96	AG_6	PLA2G7
1.95156e-99	3.38578	0.865	0.127	4.94019e-95	AG_6	AFF3
7.72096e-96	2.57889	0.483	0.031	1.95448e-91	AG_6	LGMN
4.00355e-95	2.68523	0.629	0.058	1.01346e-90	AG_6	PDE3B
4.04001e-95	2.00869	0.708	0.075	1.02269e-90	AG_6	VAV3
4.5838e-95	2.05141	0.584	0.05	1.16034e-90	AG_6	NABP1
2.62206e-94	1.77934	0.539	0.042	6.63748e-90	AG_6	FCGRT
1.12542e-93	1.22774	0.348	0.014	2.84888e-89	AG_6	ITGAM
3.12902e-92	1.3659	0.337	0.013	7.92079e-88	AG_6	HCLS1
1.1231e-91	1.20939	0.393	0.019	2.84301e-87	AG_6	GAB3
2.80508e-91	2.45076	0.876	0.138	7.10078e-87	AG_6	FKBP5
6.92684e-87	1.87321	0.494	0.038	1.75346e-82	AG_6	NPL
8.44478e-87	1.02478	0.326	0.013	2.13771e-82	AG_6	IRAG2
5.06718e-85	2.42407	0.517	0.043	1.28271e-80	AG_6	RTN1
2.49842e-84	2.63274	0.663	0.079	6.32449e-80	AG_6	GAS7
1.75152e-83	2.28337	0.663	0.079	4.4338e-79	AG_6	WIPF1
2.60098e-83	1.81462	0.461	0.033	6.58411e-79	AG_6	MGAT4A
2.54624e-82	1.95884	0.674	0.079	6.44554e-78	AG_6	DOCK11
1.62514e-80	1.08528	0.281	0.01	4.11388e-76	AG_6	RCN3
8.17271e-80	2.46074	0.663	0.087	2.06884e-75	AG_6	SAT1
3.99369e-79	1.67051	0.427	0.029	1.01096e-74	AG_6	DENND3
1.51657e-78	2.94374	0.933	0.232	3.83905e-74	AG_6	ELMO1
2.20313e-78	1.33707	0.371	0.021	5.57701e-74	AG_6	GIMAP8
4.73995e-78	1.10497	0.292	0.011	1.19987e-73	AG_6	THEMIS2
2.32717e-77	2.14524	0.528	0.05	5.89101e-73	AG_6	STON2
8.56457e-77	1.05906	0.348	0.019	2.16804e-72	AG_6	EMILIN2
1.32339e-75	1.19749	0.326	0.016	3.35003e-71	AG_6	FGD3
3.32895e-74	2.14541	0.596	0.073	8.42691e-70	AG_6	CTSC
2.11332e-73	1.7396	0.506	0.048	5.34965e-69	AG_6	OSTF1
2.29772e-73	3.06252	0.944	0.251	5.81644e-69	AG_6	IQGAP2
1.22912e-72	1.33441	0.337	0.019	3.11138e-68	AG_6	KLHL6
1.27654e-71	1.16103	0.27	0.011	3.23143e-67	AG_6	KCNG2
2.65504e-71	1.50824	0.427	0.033	6.72096e-67	AG_6	ARHGAP25
5.92097e-70	2.74197	0.865	0.202	1.49883e-65	AG_6	DPYD
1.72369e-69	2.32391	0.506	0.054	4.36335e-65	AG_6	LINC01374
2.05064e-69	3.73947	0.888	0.246	5.19098e-65	AG_6	SLC9A9
4.1379e-69	1.99986	0.382	0.026	1.04747e-64	AG_6	RASA3
1.92133e-68	1.43918	0.382	0.028	4.86366e-64	AG_6	RUBCNL
2.42464e-67	2.45578	0.64	0.097	6.13772e-63	AG_6	INPP5D
3.36216e-67	2.10936	0.382	0.028	8.51097e-63	AG_6	ACSL1
7.81692e-67	3.13676	0.798	0.184	1.97877e-62	AG_6	RUNX1
1.1297e-65	1.01077	0.303	0.016	2.85972e-61	AG_6	CD4
1.61667e-65	1.65804	0.449	0.043	4.09245e-61	AG_6	ATP10A
7.13302e-65	1.0456	0.303	0.017	1.80565e-60	AG_6	GAS6
3.0342e-64	1.74025	0.371	0.028	7.68077e-60	AG_6	HRH1
2.33813e-62	1.91381	0.584	0.082	5.91875e-58	AG_6	VOPP1
7.96374e-61	1.5071	0.483	0.054	2.01594e-56	AG_6	OSBPL3
1.14834e-60	1.7071	0.36	0.028	2.90691e-56	AG_6	ENSG00000253557
3.01869e-60	1.56042	0.494	0.056	7.64151e-56	AG_6	PELI1
1.60739e-59	1.41326	0.371	0.031	4.06894e-55	AG_6	CIITA
2.30463e-59	2.67916	0.551	0.079	5.83393e-55	AG_6	PDGFC
2.99006e-59	2.67505	0.865	0.24	7.56905e-55	AG_6	FRMD4A
4.09633e-58	1.28037	0.258	0.013	1.03695e-53	AG_6	JDP2
1.93636e-57	1.05704	0.281	0.016	4.90171e-53	AG_6	BID
1.52824e-56	1.76435	0.427	0.045	3.86859e-52	AG_6	SLA
2.11541e-56	1.66073	0.449	0.05	5.35495e-52	AG_6	NFATC2
2.31383e-56	1.22543	0.281	0.017	5.85723e-52	AG_6	ETS2
3.83082e-55	2.97875	0.775	0.207	9.69733e-51	AG_6	FRMD4B
9.37421e-55	2.47148	0.607	0.105	2.37299e-50	AG_6	UBASH3B
2.68592e-54	2.49281	0.809	0.237	6.79914e-50	AG_6	MYO5A
6.51752e-54	2.03204	0.506	0.07	1.64984e-49	AG_6	EPSTI1
7.46241e-54	2.42487	0.82	0.232	1.88904e-49	AG_6	CAMK1D
9.20759e-54	1.5081	0.517	0.069	2.33081e-49	AG_6	ARHGAP31
2.89252e-53	1.80242	0.562	0.086	7.32213e-49	AG_6	EPS8
3.37653e-53	2.1541	0.562	0.092	8.54735e-49	AG_6	MITF
3.88967e-53	1.13197	0.382	0.038	9.84632e-49	AG_6	CTSS
5.37364e-53	1.28733	0.36	0.033	1.36028e-48	AG_6	NEK6
1.14711e-52	1.04748	0.371	0.035	2.90379e-48	AG_6	MAP3K8
2.74714e-52	1.11741	0.348	0.03	6.9541e-48	AG_6	OGFRL1
3.16918e-52	2.01976	0.551	0.089	8.02245e-48	AG_6	SMAP2
5.17414e-51	1.66069	0.483	0.065	1.30978e-46	AG_6	FAM102B
1.01271e-50	2.73087	0.629	0.128	2.56357e-46	AG_6	ARHGAP15
1.72197e-49	1.61081	0.449	0.059	4.35899e-45	AG_6	MFSD1
6.31022e-49	2.23955	0.618	0.132	1.59737e-44	AG_6	MARCHF1
6.94378e-49	2.24437	0.494	0.075	1.75775e-44	AG_6	SLC1A3
1.5375e-48	1.58021	0.461	0.063	3.89203e-44	AG_6	ZNF124
2.16633e-48	1.62232	0.663	0.133	5.48386e-44	AG_6	ST6GAL1
2.50639e-48	1.24278	0.348	0.033	6.34468e-44	AG_6	COTL1
4.93548e-48	2.32124	0.787	0.235	1.24937e-43	AG_6	RIN3
1.80008e-47	2.16557	0.64	0.134	4.55674e-43	AG_6	NCKAP5
3.66732e-47	2.57977	0.888	0.307	9.28345e-43	AG_6	DOCK4
1.04816e-46	2.36335	0.708	0.193	2.6533e-42	AG_6	MCTP1
1.60929e-46	1.61695	0.539	0.091	4.07376e-42	AG_6	MVB12B
7.00808e-46	2.38453	0.618	0.135	1.77402e-41	AG_6	CPVL
1.35264e-45	1.39091	0.382	0.044	3.42409e-41	AG_6	PSMA1
1.39206e-45	1.19179	0.427	0.055	3.52386e-41	AG_6	ZNRF2
2.6041e-45	1.08718	0.337	0.034	6.59202e-41	AG_6	TTYH3
2.67273e-45	1.13477	0.303	0.027	6.76574e-41	AG_6	SLC7A7
6.97284e-45	2.14723	0.719	0.194	1.7651e-40	AG_6	PREX1
7.58224e-45	1.34599	0.494	0.073	1.91937e-40	AG_6	PAG1
2.23715e-44	2.81362	0.73	0.202	5.66312e-40	AG_6	HDAC9
5.78156e-44	2.26396	0.573	0.116	1.46354e-39	AG_6	PRKAG2
1.28312e-42	1.08787	0.258	0.02	3.24809e-38	AG_6	DHRS3
2.78838e-42	1.63352	0.573	0.117	7.05851e-38	AG_6	TBC1D1
3.16323e-42	1.81168	0.494	0.087	8.00739e-38	AG_6	ZFP36L1
3.17483e-42	1.71916	0.551	0.112	8.03678e-38	AG_6	TPK1
5.88633e-42	2.42201	0.82	0.33	1.49007e-37	AG_6	FNBP1
5.91052e-42	2.36021	0.73	0.219	1.49619e-37	AG_6	FCHO2
8.86541e-42	1.917	0.404	0.057	2.24419e-37	AG_6	SELENOP
1.01546e-41	1.9741	0.472	0.078	2.57054e-37	AG_6	PDE4B
1.54137e-41	1.93148	0.427	0.064	3.90182e-37	AG_6	TNFAIP8
1.70303e-41	2.50146	0.719	0.22	4.31105e-37	AG_6	CTSB
1.38394e-40	1.93946	0.978	0.659	3.50332e-36	AG_6	UTRN
4.86684e-40	1.85562	0.753	0.227	1.23199e-35	AG_6	ANKRD44
5.72759e-40	1.41854	0.517	0.091	1.44988e-35	AG_6	NHSL1
6.08136e-40	1.27124	0.326	0.036	1.53944e-35	AG_6	ZNF217
9.83661e-40	1.50359	0.393	0.056	2.49004e-35	AG_6	RNF144B
1.04788e-39	1.10001	0.315	0.034	2.65261e-35	AG_6	GPR137B
1.0561e-39	2.35365	0.764	0.287	2.6734e-35	AG_6	DMXL2
1.12298e-39	2.46102	0.562	0.123	2.84271e-35	AG_6	CEMIP2
3.67719e-39	1.51365	0.438	0.07	9.30843e-35	AG_6	KDM7A
5.56501e-39	2.28336	0.809	0.3	1.40873e-34	AG_6	CHST11
9.32173e-39	1.38891	0.461	0.076	2.3597e-34	AG_6	CABLES1
1.984e-38	1.38611	0.303	0.033	5.0223e-34	AG_6	SHMT1
2.91779e-38	1.43	0.404	0.06	7.38609e-34	AG_6	PLSCR1
3.9782e-38	2.47173	0.966	0.709	1.00704e-33	AG_6	SFMBT2
5.95076e-38	1.30192	0.337	0.041	1.50637e-33	AG_6	TIMP2
6.83808e-38	1.34542	0.36	0.048	1.73099e-33	AG_6	TEC
2.18066e-36	1.92319	0.82	0.378	5.52012e-32	AG_6	RNF130
4.65186e-36	2.15248	0.36	0.052	1.17757e-31	AG_6	CTTNBP2
1.22345e-35	1.61472	0.539	0.125	3.09705e-31	AG_6	ACER3
1.29792e-34	1.85015	0.787	0.329	3.28555e-30	AG_6	ACAP2
2.10807e-34	1.92287	0.809	0.357	5.33637e-30	AG_6	PIP4K2A
3.1259e-34	1.8283	0.888	0.577	7.91291e-30	AG_6	ATG7
3.18491e-34	1.77547	0.921	0.688	8.06228e-30	AG_6	PICALM
9.69574e-34	1.66704	0.73	0.219	2.45438e-29	AG_6	RBMS1
1.17857e-33	1.35023	0.337	0.048	2.98342e-29	AG_6	SLC7A8
1.60477e-33	1.47376	0.337	0.048	4.06232e-29	AG_6	KCNK13
7.2527e-33	1.41579	0.551	0.127	1.83595e-28	AG_6	RAPH1
8.84672e-33	1.84801	0.36	0.057	2.23946e-28	AG_6	GLUL
1.5568e-32	1.25595	0.292	0.037	3.94089e-28	AG_6	ADGRE5
1.59686e-32	1.83604	0.573	0.156	4.0423e-28	AG_6	MKNK1
1.88543e-32	2.15203	0.775	0.374	4.77277e-28	AG_6	RNF213
7.00215e-32	1.80533	0.629	0.197	1.77253e-27	AG_6	ZDHHC14
8.25614e-32	1.5354	0.382	0.067	2.08996e-27	AG_6	PIK3CD
1.07577e-31	1.56911	0.539	0.139	2.7232e-27	AG_6	GSAP
1.4402e-31	1.09026	0.315	0.043	3.64572e-27	AG_6	ITPKB
3.91547e-31	2.29972	0.764	0.342	9.91163e-27	AG_6	RGL1
5.34936e-31	2.01419	0.876	0.619	1.35414e-26	AG_6	MAML2
1.03736e-30	2.32214	0.764	0.375	2.62597e-26	AG_6	WWP1
1.13002e-30	1.41302	0.337	0.052	2.86054e-26	AG_6	CLIC2
3.3995e-30	1.15112	0.303	0.043	8.60551e-26	AG_6	MCUB
4.19e-30	1.16741	0.438	0.087	1.06066e-25	AG_6	NEDD9
4.60795e-30	1.95094	0.843	0.507	1.16646e-25	AG_6	ITSN1
5.0728e-30	1.72831	0.427	0.091	1.28413e-25	AG_6	IFNGR1
8.05798e-30	1.84953	0.82	0.465	2.0398e-25	AG_6	ARHGAP26
2.34328e-29	1.95139	0.91	0.628	5.93178e-25	AG_6	CMIP
3.08817e-29	1.85157	0.573	0.171	7.8174e-25	AG_6	MALT1
3.5857e-29	1.87426	0.573	0.171	9.07684e-25	AG_6	CCND3
3.79506e-29	2.70944	0.73	0.338	9.6068e-25	AG_6	NRP1
4.32209e-29	1.51745	0.584	0.177	1.09409e-24	AG_6	STK10
5.94875e-29	2.64263	0.787	0.463	1.50587e-24	AG_6	MERTK
6.73556e-29	1.49806	0.416	0.083	1.70504e-24	AG_6	SAMD4A
6.93537e-29	2.19855	0.809	0.478	1.75562e-24	AG_6	PTPRE
9.50867e-29	1.27859	0.404	0.079	2.40702e-24	AG_6	MAP3K3
9.60541e-29	1.11595	0.281	0.037	2.43151e-24	AG_6	XAF1
1.29329e-28	1.18352	0.292	0.042	3.27383e-24	AG_6	LPAR6
1.36684e-28	1.13692	0.427	0.089	3.46002e-24	AG_6	COLGALT1
1.67012e-28	1.13271	0.348	0.059	4.22773e-24	AG_6	HAVCR2
1.75274e-28	1.49172	0.955	0.713	4.43687e-24	AG_6	MEF2A
1.81893e-28	1.1254	0.315	0.048	4.60444e-24	AG_6	TMEM156
2.0436e-28	1.57737	0.775	0.35	5.17317e-24	AG_6	SRGAP2
4.48685e-28	1.57568	0.562	0.166	1.1358e-23	AG_6	TBC1D8
5.34842e-28	1.58025	0.843	0.558	1.3539e-23	AG_6	PTEN
7.77298e-28	1.28492	0.348	0.06	1.96765e-23	AG_6	PALD1
9.27443e-28	1.80636	0.708	0.299	2.34773e-23	AG_6	DOCK10
9.32192e-28	1.39645	0.607	0.194	2.35975e-23	AG_6	PIK3R1
1.2902e-27	1.28739	0.382	0.073	3.26601e-23	AG_6	FMNL3
1.35222e-27	1.60006	0.91	0.642	3.42301e-23	AG_6	SSH2
1.92393e-27	2.52904	0.809	0.55	4.87024e-23	AG_6	RBPJ
3.4203e-27	1.92167	0.371	0.071	8.65814e-23	AG_6	ANKH
3.75927e-27	1.25984	0.393	0.08	9.51623e-23	AG_6	ITGB5
7.8819e-27	1.41622	0.404	0.087	1.99523e-22	AG_6	CMTM7
1.0986e-26	1.72325	0.843	0.576	2.781e-22	AG_6	UBE2E2
2.07708e-26	1.59949	0.629	0.242	5.25792e-22	AG_6	IFI16
2.7289e-26	1.19172	0.281	0.042	6.90794e-22	AG_6	PILRA
2.97864e-26	1.58584	0.831	0.516	7.54012e-22	AG_6	ATXN1
3.59503e-26	1.56796	0.551	0.172	9.10046e-22	AG_6	OSBPL1A
3.72095e-26	1.73949	0.865	0.501	9.41921e-22	AG_6	MEF2C
4.97412e-26	1.24798	0.337	0.06	1.25915e-21	AG_6	PARVB
8.24132e-26	1.66613	0.719	0.341	2.08621e-21	AG_6	MANBA
2.24691e-25	1.47567	0.348	0.067	5.68783e-21	AG_6	MICAL2
2.5408e-25	1.57773	0.618	0.241	6.43177e-21	AG_6	STX7
3.1975e-25	1.76867	0.573	0.193	8.09414e-21	AG_6	DTNA
3.50669e-25	1.53594	0.528	0.153	8.87683e-21	AG_6	SPATS2L
4.29612e-25	1.76117	0.596	0.215	1.08752e-20	AG_6	TBC1D12
1.01239e-24	1.52408	0.775	0.454	2.56275e-20	AG_6	TAOK3
1.55947e-24	1.94616	0.629	0.267	3.94763e-20	AG_6	PID1
3.05999e-24	1.3643	0.494	0.14	7.74606e-20	AG_6	RHBDF2
7.98931e-24	1.58196	0.449	0.113	2.02241e-19	AG_6	CPM
8.39363e-24	2.06652	0.697	0.334	2.12476e-19	AG_6	AP2A2
9.98587e-24	1.68974	0.551	0.191	2.52782e-19	AG_6	PARP8
1.05102e-23	1.33606	0.438	0.111	2.66055e-19	AG_6	SYNJ1
1.10584e-23	1.61513	0.539	0.181	2.79931e-19	AG_6	BAZ1A
1.14321e-23	1.24269	0.91	0.649	2.89392e-19	AG_6	COP1
1.68297e-23	1.54104	0.506	0.161	4.26026e-19	AG_6	RYR1
2.84077e-23	1.2203	0.427	0.108	7.19113e-19	AG_6	ATG4C
2.85319e-23	1.84293	0.64	0.295	7.22256e-19	AG_6	JAK2
3.84787e-23	1.68178	0.809	0.568	9.74049e-19	AG_6	SNX29
5.53885e-23	1.65007	0.573	0.202	1.4021e-18	AG_6	SRGAP1
6.41817e-23	1.50884	0.539	0.175	1.62469e-18	AG_6	KYNU
1.0127e-22	1.55339	0.933	0.679	2.56354e-18	AG_6	MTSS1
2.21834e-22	1.1147	0.27	0.045	5.61551e-18	AG_6	ADA2
2.29979e-22	1.31585	0.809	0.517	5.8217e-18	AG_6	ELF1
2.74825e-22	1.45297	0.831	0.539	6.95693e-18	AG_6	GAB2
4.44503e-22	1.03015	0.292	0.053	1.12522e-17	AG_6	HMGA1P4
5.0068e-22	1.64719	0.708	0.362	1.26742e-17	AG_6	SPRED1
8.08106e-22	1.46799	0.618	0.244	2.04564e-17	AG_6	PDE7A
1.30089e-21	1.38163	0.629	0.26	3.29307e-17	AG_6	SRGAP2B
2.04999e-21	1.34725	0.798	0.541	5.18935e-17	AG_6	NCOA3
2.86585e-21	1.29485	0.303	0.059	7.25462e-17	AG_6	SLC45A4
3.00051e-21	1.45691	0.449	0.132	7.5955e-17	AG_6	SLC4A7
4.09345e-21	1.19559	0.281	0.05	1.03622e-16	AG_6	RXRA
4.6825e-21	1.07101	0.348	0.077	1.18533e-16	AG_6	SWAP70
4.69618e-21	1.79817	0.551	0.205	1.18879e-16	AG_6	SIPA1L2
4.70702e-21	1.58082	0.506	0.168	1.19154e-16	AG_6	SASH1
5.55836e-21	1.26105	0.382	0.094	1.40704e-16	AG_6	LIPA
6.58776e-21	1.37626	0.315	0.065	1.66763e-16	AG_6	ENSG00000251034
7.02451e-21	1.0638	0.281	0.051	1.77819e-16	AG_6	ARHGEF10L
8.06607e-21	1.26113	0.449	0.133	2.04185e-16	AG_6	IFNGR2
8.28933e-21	1.42618	0.326	0.071	2.09836e-16	AG_6	SLC43A2
8.34127e-21	1.10083	0.315	0.064	2.11151e-16	AG_6	NLRP1
9.40294e-21	1.53708	0.596	0.236	2.38026e-16	AG_6	SLC22A23
1.31514e-20	1.26558	0.427	0.116	3.32914e-16	AG_6	CDC14A
1.39553e-20	1.10939	0.281	0.053	3.53264e-16	AG_6	SLC15A2
2.0488e-20	1.5682	0.73	0.453	5.18634e-16	AG_6	ANKS1A
2.47814e-20	1.39327	0.483	0.161	6.27316e-16	AG_6	ULK2
2.47921e-20	1.71542	0.584	0.259	6.27587e-16	AG_6	CDC42SE2
3.74408e-20	1.39293	0.809	0.576	9.47777e-16	AG_6	AFF1
5.57188e-20	1.11672	0.371	0.089	1.41047e-15	AG_6	APBA1
7.57523e-20	1.44181	0.315	0.068	1.91759e-15	AG_6	TMEM51
7.60328e-20	1.20649	0.36	0.089	1.9247e-15	AG_6	NLRC5
9.84751e-20	1.03296	0.427	0.116	2.4928e-15	AG_6	ATP11C
1.11506e-19	1.9271	0.427	0.13	2.82266e-15	AG_6	SLC40A1
1.84536e-19	1.46715	0.438	0.135	4.67135e-15	AG_6	AP1B1
2.58084e-19	1.05951	0.303	0.063	6.53313e-15	AG_6	FAR2
3.04351e-19	1.45735	0.573	0.234	7.70435e-15	AG_6	RIN2
3.59791e-19	1.24622	0.517	0.183	9.10774e-15	AG_6	SETD3
3.67777e-19	1.60849	0.551	0.232	9.30991e-15	AG_6	CYFIP1
3.72235e-19	1.29274	0.348	0.087	9.42277e-15	AG_6	LCP1
3.91347e-19	1.46343	0.742	0.395	9.90657e-15	AG_6	ABR
4.04696e-19	1.08679	0.854	0.653	1.02445e-14	AG_6	WNK1
4.23123e-19	2.04238	0.663	0.361	1.07109e-14	AG_6	RAB31
4.99995e-19	1.21384	0.326	0.076	1.26569e-14	AG_6	RUNX2
5.11838e-19	1.22919	0.506	0.177	1.29567e-14	AG_6	STIM1
6.19678e-19	1.22473	0.404	0.11	1.56865e-14	AG_6	SH3RF3
1.4514e-18	1.25661	0.82	0.565	3.67407e-14	AG_6	RB1
1.47054e-18	1.26421	0.697	0.366	3.72252e-14	AG_6	PTPN12
1.89697e-18	1.07631	0.326	0.076	4.80199e-14	AG_6	ARRB2
1.95234e-18	1.22768	0.674	0.322	4.94216e-14	AG_6	RFX3
2.61408e-18	1.32732	0.438	0.139	6.61728e-14	AG_6	RAB8B
3.16748e-18	1.22634	0.629	0.277	8.01816e-14	AG_6	CNTLN
3.19596e-18	1.53867	0.64	0.326	8.09026e-14	AG_6	BNC2
3.52971e-18	1.42881	0.674	0.359	8.93511e-14	AG_6	TNRC18
3.8621e-18	1.55981	0.36	0.099	9.77652e-14	AG_6	ABCC4
4.16262e-18	1.33902	0.427	0.139	1.05373e-13	AG_6	DDX60L
4.90096e-18	1.06268	0.337	0.086	1.24063e-13	AG_6	B2M
5.31383e-18	1.32131	0.416	0.128	1.34514e-13	AG_6	EEPD1
1.01345e-17	1.04288	0.393	0.115	2.56544e-13	AG_6	DRAM2
1.14842e-17	1.20964	0.483	0.168	2.90711e-13	AG_6	TTC7B
1.18226e-17	1.33209	0.393	0.117	2.99278e-13	AG_6	SEMA4D
1.84515e-17	1.32971	0.461	0.158	4.67081e-13	AG_6	ADCY7
1.87689e-17	1.10634	0.483	0.168	4.75117e-13	AG_6	SH3PXD2A
2.00839e-17	1.62394	0.393	0.119	5.08403e-13	AG_6	ARHGAP6
2.25835e-17	1.25606	0.573	0.244	5.71678e-13	AG_6	ARPC2
2.97663e-17	1.48551	0.73	0.514	7.53503e-13	AG_6	SNX6
3.06662e-17	1.32435	0.652	0.334	7.76285e-13	AG_6	RNF13
4.31542e-17	1.07149	0.315	0.079	1.09241e-12	AG_6	FAM20A
4.44254e-17	1.22373	0.562	0.24	1.12458e-12	AG_6	CBL
4.48758e-17	1.08351	0.326	0.083	1.13599e-12	AG_6	ANXA11
8.37448e-17	1.15624	0.382	0.116	2.11992e-12	AG_6	APAF1
1.03514e-16	1.10864	0.798	0.576	2.62036e-12	AG_6	SDCCAG8
1.30101e-16	1.21565	0.73	0.424	3.29337e-12	AG_6	GRK3
1.36967e-16	1.19025	0.573	0.237	3.46717e-12	AG_6	GNG2
2.93973e-16	1.6286	0.618	0.368	7.44164e-12	AG_6	DISC1
3.24517e-16	1.37116	0.472	0.188	8.21482e-12	AG_6	TGFBR1
3.98566e-16	1.10135	0.742	0.479	1.00893e-11	AG_6	UBAC2
4.24339e-16	1.0866	0.483	0.186	1.07417e-11	AG_6	TGFBR2
7.44529e-16	1.10716	0.371	0.111	1.8847e-11	AG_6	TPTEP2-CSNK1E
9.56757e-16	1.22155	0.337	0.096	2.42194e-11	AG_6	PTK2B
1.09832e-15	1.55825	0.629	0.367	2.78028e-11	AG_6	CYRIA
1.19266e-15	1.4263	0.404	0.131	3.01911e-11	AG_6	EVL
1.26642e-15	1.04075	0.326	0.089	3.20582e-11	AG_6	HERPUD1
1.65653e-15	1.48708	0.551	0.269	4.19335e-11	AG_6	TET3
2.25961e-15	1.37804	0.618	0.369	5.71998e-11	AG_6	SUSD6
2.36871e-15	1.31101	0.438	0.162	5.99615e-11	AG_6	CRLF3
2.44933e-15	1.13058	0.326	0.092	6.20023e-11	AG_6	MAN1C1
3.01945e-15	1.20188	0.607	0.319	7.64343e-11	AG_6	SNX2
3.27508e-15	1.39853	0.708	0.466	8.29054e-11	AG_6	ZNF710
4.16331e-15	1.76952	0.506	0.235	1.0539e-10	AG_6	LYVE1
4.29872e-15	1.76656	0.539	0.268	1.08818e-10	AG_6	PDK4
5.05729e-15	1.20992	0.326	0.092	1.2802e-10	AG_6	LPCAT1
8.41455e-15	1.26812	0.506	0.223	2.13006e-10	AG_6	MYO1E
1.9458e-14	1.0132	0.393	0.124	4.92561e-10	AG_6	SETBP1
2.50508e-14	1.22805	0.416	0.154	6.34137e-10	AG_6	CPPED1
3.00794e-14	1.3186	0.371	0.127	7.6143e-10	AG_6	STAT1
3.01432e-14	1.46738	0.64	0.432	7.63045e-10	AG_6	GRB2
3.19291e-14	1.47296	0.483	0.215	8.08253e-10	AG_6	PARP14
3.76038e-14	1.27776	0.573	0.318	9.51903e-10	AG_6	MACROH2A1
3.92164e-14	1.00963	0.315	0.09	9.92723e-10	AG_6	LINC02245
5.68203e-14	1.14567	0.348	0.112	1.43835e-09	AG_6	GRAMD4
6.2583e-14	1.48975	0.551	0.289	1.58423e-09	AG_6	DISP1
6.26429e-14	1.0442	0.618	0.34	1.58574e-09	AG_6	ABI1
7.98897e-14	1.21904	0.528	0.238	2.02233e-09	AG_6	SRGAP2C
8.41914e-14	1.09851	0.596	0.311	2.13122e-09	AG_6	SESN1
1.08761e-13	1.2376	0.371	0.127	2.75317e-09	AG_6	CACNB4
1.28148e-13	1.10459	0.449	0.18	3.24394e-09	AG_6	SLC38A9
1.32317e-13	1.10717	0.742	0.467	3.34948e-09	AG_6	DAPK1
1.42822e-13	1.12469	0.506	0.231	3.61541e-09	AG_6	IKBKB
1.51085e-13	1.11604	0.416	0.151	3.82455e-09	AG_6	DENND1B
2.73802e-13	1.19861	0.337	0.105	6.93102e-09	AG_6	MSN
3.6547e-13	1.20904	0.393	0.147	9.2515e-09	AG_6	KDM2B
4.33415e-13	1.20006	0.528	0.276	1.09715e-08	AG_6	ANKFY1
4.46768e-13	1.1839	0.64	0.407	1.13095e-08	AG_6	CEP170
5.34771e-13	1.37971	0.461	0.213	1.35372e-08	AG_6	TM9SF2
5.75891e-13	1.1422	0.416	0.167	1.45781e-08	AG_6	GPD2
5.95387e-13	1.06419	0.719	0.511	1.50716e-08	AG_6	FBXW7
6.35484e-13	1.37819	0.652	0.424	1.60866e-08	AG_6	CPQ
9.61366e-13	1.08837	0.36	0.125	2.4336e-08	AG_6	TSPAN14
1.19474e-12	1.1476	0.337	0.11	3.02437e-08	AG_6	A2M
1.25307e-12	1.0136	0.303	0.09	3.17201e-08	AG_6	TXNIP
1.40706e-12	1.12813	0.404	0.158	3.56184e-08	AG_6	RAP1GAP2
1.57725e-12	1.02615	0.472	0.194	3.99264e-08	AG_6	TRPM2
1.61332e-12	1.4571	0.36	0.131	4.08395e-08	AG_6	USP53
2.58823e-12	1.01379	0.326	0.106	6.55186e-08	AG_6	ERO1B
3.49168e-12	1.18186	0.303	0.095	8.83884e-08	AG_6	FTH1
7.26864e-12	1.46761	0.562	0.317	1.83998e-07	AG_6	HIPK2
8.49191e-12	1.27358	0.337	0.122	2.14964e-07	AG_6	PSTPIP2
8.5486e-12	1.69216	0.551	0.313	2.16399e-07	AG_6	CSGALNACT1
1.11417e-11	1.12689	0.337	0.124	2.82042e-07	AG_6	CCDC18
1.65356e-11	1.22206	0.416	0.179	4.18583e-07	AG_6	PIK3CB
1.82806e-11	1.08457	0.472	0.238	4.62755e-07	AG_6	CEPT1
2.01484e-11	1.23944	0.551	0.316	5.10037e-07	AG_6	SH3KBP1
2.49604e-11	1.19141	0.494	0.253	6.31848e-07	AG_6	MIR181A1HG
2.91737e-11	1.54519	0.393	0.162	7.38504e-07	AG_6	GALNTL6
3.68015e-11	1.07416	0.539	0.33	9.31593e-07	AG_6	PRMT2
3.74683e-11	1.04813	0.438	0.201	9.48473e-07	AG_6	SUSD1
4.51645e-11	1.09107	0.618	0.402	1.14329e-06	AG_6	RCOR1
4.87897e-11	1.07022	0.584	0.377	1.23506e-06	AG_6	ZNF106
5.38813e-11	1.07115	0.685	0.483	1.36395e-06	AG_6	TNS3
6.06414e-11	1.02145	0.573	0.334	1.53508e-06	AG_6	CAB39
1.32936e-10	1.00148	0.461	0.222	3.36515e-06	AG_6	NOTCH2
1.39711e-10	1.00925	0.404	0.176	3.53663e-06	AG_6	SNX30
1.41545e-10	1.28519	0.562	0.329	3.58307e-06	AG_6	ZMIZ1
1.45207e-10	1.22737	0.607	0.396	3.67576e-06	AG_6	INPP4A
1.96272e-10	1.04266	0.404	0.17	4.96843e-06	AG_6	FUT8
2.04874e-10	1.22594	0.517	0.291	5.18619e-06	AG_6	PPM1L
2.81056e-10	1.10704	0.472	0.239	7.11465e-06	AG_6	DNAJC3
3.24668e-10	1.10905	0.483	0.262	8.21865e-06	AG_6	SH3BGRL
4.63897e-10	1.15882	0.596	0.394	1.17431e-05	AG_6	ATP2B1
5.14053e-10	1.07407	0.517	0.29	1.30127e-05	AG_6	PHC2
5.8792e-10	1.05292	0.483	0.255	1.48826e-05	AG_6	AIG1
6.02806e-10	1.11277	0.461	0.237	1.52594e-05	AG_6	ITM2B
9.2994e-10	1.09296	0.573	0.363	2.35405e-05	AG_6	SP100
1.71831e-09	1.03689	0.472	0.259	4.34972e-05	AG_6	CCM2
2.13057e-09	1.03864	0.472	0.261	5.39332e-05	AG_6	GARS1-DT
2.59627e-09	1.11538	0.371	0.161	6.5722e-05	AG_6	ABHD12
3.20993e-09	1.22568	0.36	0.155	8.12561e-05	AG_6	STAT2
3.30705e-09	1.01681	0.517	0.317	8.37147e-05	AG_6	NR3C1
4.71768e-09	1.15626	0.517	0.311	0.000119423	AG_6	SNX24
8.24412e-09	1.06415	0.506	0.284	0.000208692	AG_6	FOXO3
9.83886e-09	1.02397	0.494	0.277	0.000249061	AG_6	EFR3A
0	2.46499	0.688	0.007	0	AG_7	SULT1E1
3.78849e-237	2.43581	0.597	0.009	9.5902e-233	AG_7	PDGFRB
7.10283e-214	2.46174	0.766	0.026	1.79801e-209	AG_7	COL6A3
4.16778e-193	2.28928	0.532	0.01	1.05503e-188	AG_7	CARMN
1.06884e-166	3.37133	0.714	0.033	2.70567e-162	AG_7	COL12A1
1.45496e-160	1.72195	0.481	0.011	3.68308e-156	AG_7	NOTCH3
1.52435e-159	1.90181	0.597	0.021	3.85875e-155	AG_7	ARHGEF17
2.40565e-149	4.24265	0.857	0.065	6.08967e-145	AG_7	CCDC102B
1.79363e-142	1.44088	0.377	0.006	4.54039e-138	AG_7	CCN4
1.36073e-137	3.49008	0.922	0.089	3.44455e-133	AG_7	SEMA5A
7.47245e-128	2.74438	0.727	0.051	1.89158e-123	AG_7	COL1A2
3.43449e-120	3.00355	0.597	0.034	8.69408e-116	AG_7	POSTN
1.42301e-119	2.99791	0.87	0.081	3.60222e-115	AG_7	PDE3A
2.74766e-115	3.56526	0.805	0.076	6.95542e-111	AG_7	FREM1
3.5672e-115	1.11211	0.351	0.008	9.03001e-111	AG_7	PCDH18
1.33443e-112	2.14263	0.714	0.058	3.37797e-108	AG_7	COL5A1
1.81664e-111	3.40895	0.727	0.063	4.59864e-107	AG_7	COL3A1
1.07914e-108	2.95241	0.792	0.079	2.73174e-104	AG_7	EGFR
1.06902e-106	1.22067	0.416	0.015	2.70611e-102	AG_7	GUCY1B1
6.38002e-103	2.57821	0.844	0.097	1.61504e-98	AG_7	UACA
1.87479e-94	1.12328	0.416	0.019	4.74584e-90	AG_7	DNM3OS
1.62496e-93	2.40037	0.623	0.052	4.11343e-89	AG_7	IGFBP7
1.4233e-92	2.68554	0.974	0.148	3.60295e-88	AG_7	EBF1
6.08381e-92	2.27651	0.779	0.087	1.54005e-87	AG_7	KCNT2
2.53648e-90	2.83968	0.779	0.091	6.42086e-86	AG_7	COL4A1
3.49248e-87	1.672	0.649	0.058	8.84086e-83	AG_7	NID1
5.36024e-87	3.66915	0.779	0.101	1.35689e-82	AG_7	ITGA8
3.54287e-86	2.78463	0.727	0.084	8.96843e-82	AG_7	EPS8
1.34534e-85	1.02486	0.338	0.012	3.40558e-81	AG_7	JAG1
2.49639e-85	2.35807	0.636	0.062	6.31936e-81	AG_7	PDE5A
1.68449e-82	3.0416	0.896	0.15	4.26413e-78	AG_7	PIEZO2
1.69347e-82	1.62888	0.468	0.03	4.28685e-78	AG_7	GUCY1A1
2.84259e-82	1.34665	0.429	0.025	7.19574e-78	AG_7	TRPC4
6.25881e-82	2.3015	0.714	0.081	1.58435e-77	AG_7	DOCK11
9.06997e-80	2.07864	0.597	0.058	2.29597e-75	AG_7	COL1A1
2.29915e-79	1.76943	0.481	0.033	5.82007e-75	AG_7	ARHGAP25
4.49003e-77	2.21643	0.714	0.09	1.13661e-72	AG_7	SEPTIN11
8.77083e-77	1.62118	0.571	0.054	2.22025e-72	AG_7	ENPEP
9.93203e-77	1.78013	0.468	0.033	2.51419e-72	AG_7	NFASC
6.51791e-76	2.47433	0.779	0.108	1.64994e-71	AG_7	SORBS1
3.35309e-75	1.91628	0.636	0.065	8.48802e-71	AG_7	MYO1B
9.02293e-75	2.05377	0.714	0.087	2.28407e-70	AG_7	NHSL1
4.53343e-74	1.58461	0.351	0.017	1.14759e-69	AG_7	FNDC1
6.1019e-70	2.24648	0.636	0.076	1.54463e-65	AG_7	LIFR
2.22829e-69	1.94331	0.61	0.072	5.6407e-65	AG_7	MSC-AS1
2.49976e-69	1.99368	0.442	0.033	6.32789e-65	AG_7	LAMC3
2.14435e-67	3.53256	0.922	0.228	5.42821e-63	AG_7	PCDH9
3.47943e-67	1.76829	0.532	0.054	8.80784e-63	AG_7	GLI2
1.51851e-66	1.86284	0.649	0.087	3.84395e-62	AG_7	COL5A2
2.19484e-66	2.46334	0.675	0.091	5.55601e-62	AG_7	EMCN
4.71201e-66	1.353	0.429	0.033	1.1928e-61	AG_7	AFAP1L2
1.63674e-65	2.86079	0.909	0.203	4.14325e-61	AG_7	ZFPM2
1.85637e-65	1.7449	0.494	0.047	4.69921e-61	AG_7	ITGA11
1.13305e-64	2.18747	0.831	0.143	2.8682e-60	AG_7	SLIT3
1.9789e-64	1.73816	0.519	0.053	5.0094e-60	AG_7	ABCC9
5.651e-64	1.5416	0.805	0.131	1.43049e-59	AG_7	ST6GALNAC3
1.19021e-63	1.59717	0.416	0.033	3.01289e-59	AG_7	FBLN5
3.21205e-63	2.33147	0.753	0.131	8.13097e-59	AG_7	ZBTB46
3.41438e-63	3.13719	0.961	0.283	8.64317e-59	AG_7	NR2F2-AS1
1.07319e-62	1.58641	0.545	0.06	2.71666e-58	AG_7	PLSCR4
3.17232e-62	2.55032	0.805	0.165	8.03041e-58	AG_7	ARHGAP10
4.85462e-61	1.81283	0.442	0.039	1.2289e-56	AG_7	CCDC68
5.66823e-61	2.36772	0.766	0.133	1.43486e-56	AG_7	AFF3
5.69027e-61	2.17902	0.688	0.103	1.44043e-56	AG_7	RAPGEF5
5.89342e-61	2.48397	0.818	0.165	1.49186e-56	AG_7	SVIL
6.0451e-61	2.17401	0.688	0.106	1.53026e-56	AG_7	FBN1
3.22355e-60	1.37987	0.909	0.199	8.16009e-56	AG_7	LDB2
7.35118e-60	2.73722	0.753	0.137	1.86088e-55	AG_7	GUCY1A2
8.51897e-59	1.63	0.597	0.073	2.15649e-54	AG_7	AKAP12
1.15339e-58	1.84354	0.468	0.044	2.91969e-54	AG_7	ADGRF5
1.26372e-58	3.0999	0.922	0.3	3.19898e-54	AG_7	CALD1
1.26543e-58	2.23497	0.714	0.117	3.2033e-54	AG_7	SETBP1
5.17964e-58	2.0754	0.935	0.216	1.31117e-53	AG_7	RBMS1
3.90834e-57	1.72552	0.649	0.096	9.89357e-53	AG_7	PARVA
6.70152e-56	1.41782	0.364	0.028	1.69642e-51	AG_7	PLA2G4A
1.04679e-54	1.70524	0.675	0.107	2.64985e-50	AG_7	CRACD
2.983e-53	2.41325	0.753	0.154	7.55116e-49	AG_7	CDH11
2.29336e-52	1.6821	0.623	0.1	5.80541e-48	AG_7	NEO1
4.08659e-52	1.17203	0.416	0.041	1.03448e-47	AG_7	LINC00924
3.48911e-51	1.45509	0.416	0.042	8.83232e-47	AG_7	PRLR
3.80644e-51	2.35989	0.688	0.131	9.63563e-47	AG_7	PCDH7
2.87012e-50	1.96238	0.649	0.117	7.26541e-46	AG_7	NCALD
6.73256e-50	1.55575	0.442	0.049	1.70428e-45	AG_7	ADAMTS2
1.45847e-49	1.14835	0.455	0.048	3.69198e-45	AG_7	ETS1
3.50437e-48	1.35967	0.338	0.027	8.87095e-44	AG_7	ZEB1-AS1
6.42434e-48	1.85884	0.558	0.08	1.62626e-43	AG_7	SAMD4A
7.57379e-48	2.24135	0.506	0.072	1.91723e-43	AG_7	ADAMTSL3
1.18753e-47	1.51103	0.506	0.07	3.00612e-43	AG_7	PLA2R1
8.60631e-47	1.59612	0.506	0.071	2.1786e-42	AG_7	CTDSPL
1.07589e-46	1.54995	0.675	0.125	2.7235e-42	AG_7	RAPH1
1.41511e-46	1.30216	0.429	0.045	3.5822e-42	AG_7	LPAR1
5.27942e-46	2.1383	0.779	0.191	1.33643e-41	AG_7	PIK3R1
1.22882e-45	1.13606	0.403	0.041	3.11063e-41	AG_7	IRAK3
1.22916e-45	1.61663	0.442	0.054	3.1115e-41	AG_7	NR2F2
3.00432e-45	1.06251	0.429	0.048	7.60515e-41	AG_7	PXDN
5.12706e-45	2.53124	0.896	0.304	1.29786e-40	AG_7	LHFPL6
1.7525e-44	2.28056	0.701	0.146	4.43627e-40	AG_7	FKBP5
2.49783e-44	1.91021	0.701	0.157	6.32302e-40	AG_7	DENND2A
2.55577e-44	1.60795	0.623	0.12	6.46967e-40	AG_7	PAWR
3.44288e-44	1.23808	0.468	0.061	8.71531e-40	AG_7	RFTN1
3.52571e-44	1.62536	0.494	0.069	8.92499e-40	AG_7	CHSY3
6.32019e-44	2.58113	0.831	0.244	1.59989e-39	AG_7	PLCL1
9.36784e-44	1.33056	0.558	0.093	2.37137e-39	AG_7	CCDC92
1.6533e-43	2.22186	0.896	0.313	4.18516e-39	AG_7	NR2F1-AS1
2.42289e-43	1.331	0.325	0.029	6.13331e-39	AG_7	TWIST2
3.38257e-43	1.77756	0.649	0.132	8.56263e-39	AG_7	TCF7L1
4.19242e-43	1.61102	0.649	0.129	1.06127e-38	AG_7	CRIM1
6.96739e-43	2.38804	0.948	0.472	1.76373e-38	AG_7	PTPRG
9.22115e-43	2.06967	0.519	0.082	2.33424e-38	AG_7	LRRC7
2.84982e-42	2.04202	0.519	0.088	7.21405e-38	AG_7	GPC3
4.16618e-42	1.80625	0.844	0.243	1.05463e-37	AG_7	FRMD4A
1.07314e-41	1.43499	0.506	0.074	2.71654e-37	AG_7	PAG1
8.6161e-41	1.94822	0.558	0.107	2.18108e-36	AG_7	GAS2
9.35292e-41	2.23511	0.896	0.371	2.3676e-36	AG_7	ARHGAP42
1.51556e-40	2.38787	0.727	0.184	3.83649e-36	AG_7	CACNA1C
2.43023e-40	1.30375	0.299	0.026	6.15188e-36	AG_7	SEMA5B
6.68592e-40	1.19007	0.688	0.142	1.69247e-35	AG_7	TLN2
1.6026e-39	1.47883	0.377	0.045	4.05682e-35	AG_7	ABCA8
1.80787e-39	1.10607	0.455	0.064	4.57643e-35	AG_7	CLIC4
3.11784e-39	1.03698	0.325	0.032	7.89251e-35	AG_7	UNC5B
3.46427e-39	1.44669	0.675	0.15	8.76946e-35	AG_7	SPATS2L
5.18256e-39	1.74043	0.74	0.179	1.31191e-34	AG_7	ZEB1
7.76253e-39	1.55079	0.494	0.081	1.96501e-34	AG_7	COL27A1
4.59473e-38	1.31852	0.455	0.069	1.16311e-33	AG_7	IL1R1
4.63377e-38	2.17751	0.961	0.618	1.17299e-33	AG_7	MAML2
7.56716e-38	1.31685	0.312	0.031	1.91555e-33	AG_7	PRRX1
1.02796e-37	1.88804	0.987	0.631	2.60217e-33	AG_7	APBB2
1.69468e-37	1.71676	0.468	0.078	4.2899e-33	AG_7	ABCA6
2.84116e-37	1.36956	0.442	0.065	7.19211e-33	AG_7	FN1
2.88489e-37	1.60212	0.416	0.06	7.30282e-33	AG_7	ANO1
7.63867e-37	1.19326	0.312	0.032	1.93365e-32	AG_7	EDNRA
1.43155e-36	1.5167	0.623	0.136	3.62383e-32	AG_7	STK39
6.97071e-36	1.60104	0.688	0.184	1.76456e-31	AG_7	VCL
1.28522e-35	1.93812	0.74	0.22	3.2534e-31	AG_7	PALM2AKAP2
1.77843e-34	1.05833	0.377	0.05	4.50192e-30	AG_7	NR2F1
2.109e-34	2.08171	0.688	0.196	5.33872e-30	AG_7	BICC1
6.70504e-34	1.93501	0.935	0.523	1.69732e-29	AG_7	NAALADL2
7.86384e-34	1.2864	0.416	0.065	1.99065e-29	AG_7	SVEP1
8.39954e-34	1.23429	0.442	0.071	2.12626e-29	AG_7	NID2
9.57794e-34	1.68996	0.974	0.645	2.42456e-29	AG_7	NFIA
1.06795e-33	1.11119	0.364	0.048	2.7034e-29	AG_7	MYLK
1.12456e-33	1.01422	0.364	0.046	2.84671e-29	AG_7	SMAD9
1.38489e-33	1.70634	0.844	0.34	3.50572e-29	AG_7	DOCK1
1.95382e-33	1.57224	0.714	0.216	4.9459e-29	AG_7	NOTCH2
2.58781e-33	3.52426	0.688	0.213	6.55079e-29	AG_7	ROBO2
3.37811e-33	2.10271	0.675	0.185	8.55135e-29	AG_7	NRG3
3.50625e-33	1.05191	0.494	0.08	8.87572e-29	AG_7	SYT1
5.4589e-33	1.69467	0.558	0.128	1.38186e-28	AG_7	TRPC6
8.99292e-33	1.62769	0.545	0.119	2.27647e-28	AG_7	FILIP1
1.4036e-32	1.46936	0.727	0.208	3.55306e-28	AG_7	DPYD
6.83002e-32	1.84692	0.714	0.223	1.72895e-27	AG_7	LAMB1
1.28821e-31	1.86852	0.558	0.135	3.26099e-27	AG_7	ANGPT1
1.54121e-31	1.70655	0.714	0.225	3.90143e-27	AG_7	GSE1
4.2424e-31	1.40463	0.377	0.057	1.07392e-26	AG_7	RCAN2
5.98049e-31	1.65977	0.792	0.31	1.5139e-26	AG_7	NR3C1
9.1899e-31	2.23142	0.481	0.097	2.32633e-26	AG_7	NLGN1
2.30707e-30	1.54235	0.468	0.088	5.84012e-26	AG_7	APBA1
2.52234e-30	1.03885	0.26	0.027	6.38504e-26	AG_7	LTBP4
4.01536e-30	1.63568	0.844	0.337	1.01645e-25	AG_7	NRP1
4.15574e-30	2.60701	0.688	0.225	1.05198e-25	AG_7	C7
6.24217e-30	1.5888	0.688	0.201	1.58014e-25	AG_7	RUNX1T1
6.25497e-30	1.14665	0.299	0.037	1.58338e-25	AG_7	CORO2B
7.11149e-30	1.2542	0.286	0.032	1.8002e-25	AG_7	SMTN
7.34372e-30	1.21972	0.403	0.067	1.85899e-25	AG_7	MICAL2
1.10742e-29	1.13748	0.377	0.06	2.80332e-25	AG_7	ENSG00000246090
1.15772e-29	1.83394	0.961	0.656	2.93065e-25	AG_7	ITGA1
3.93299e-29	1.79594	0.662	0.221	9.95598e-25	AG_7	SPRED2
4.26284e-29	1.18892	0.26	0.029	1.07909e-24	AG_7	HHIP
6.98983e-29	1.12344	0.429	0.073	1.76941e-24	AG_7	ARHGAP31
9.27772e-29	1.40865	0.545	0.132	2.34856e-24	AG_7	ARHGAP15
1.04357e-28	1.52636	0.468	0.096	2.6417e-24	AG_7	ABCA9
1.47659e-28	1.13009	0.312	0.042	3.73785e-24	AG_7	ADGRA2
6.84451e-28	1.09672	0.429	0.08	1.73262e-23	AG_7	ANTXR2
9.91817e-28	1.39008	0.558	0.143	2.51069e-23	AG_7	FERMT2
1.20729e-27	1.99854	0.623	0.195	3.05614e-23	AG_7	ROR1
1.47833e-27	1.21714	0.416	0.077	3.74225e-23	AG_7	AHNAK
1.53506e-27	1.00746	0.312	0.043	3.88585e-23	AG_7	OSMR-DT
2.43803e-27	1.55928	0.623	0.179	6.17164e-23	AG_7	GLI3
2.85883e-27	2.11129	0.688	0.249	7.23685e-23	AG_7	PLPP1
4.41689e-27	1.65082	0.909	0.692	1.11809e-22	AG_7	KLF12
4.59371e-27	1.36084	0.701	0.231	1.16285e-22	AG_7	ANKRD44
6.65675e-27	1.51493	0.545	0.136	1.68509e-22	AG_7	SLC24A3
7.97672e-27	1.26639	0.442	0.09	2.01923e-22	AG_7	ENSG00000275443
8.12409e-27	1.85799	0.844	0.447	2.05653e-22	AG_7	RBMS3
1.17164e-26	1.0693	0.364	0.062	2.96588e-22	AG_7	ACSS3
1.5392e-26	1.52917	0.364	0.062	3.89633e-22	AG_7	COL21A1
2.67118e-26	1.71444	0.675	0.234	6.76182e-22	AG_7	ROR2
2.79901e-26	1.7809	0.792	0.425	7.08541e-22	AG_7	CDK14
4.41957e-26	1.11442	0.403	0.073	1.11877e-21	AG_7	FMNL3
9.77278e-26	1.50139	0.831	0.391	2.47388e-21	AG_7	ROCK2
1.40258e-25	1.29169	0.753	0.292	3.55048e-21	AG_7	GAB1
2.20023e-25	1.50216	0.935	0.575	5.56965e-21	AG_7	NAV3
2.48519e-25	1.78795	0.727	0.315	6.291e-21	AG_7	TRERF1
2.54949e-25	1.20998	0.429	0.086	6.45378e-21	AG_7	RERG
2.67746e-25	1.41154	0.442	0.094	6.77772e-21	AG_7	ARHGAP44
7.84567e-25	2.04925	0.818	0.472	1.98605e-20	AG_7	KIAA1217
1.41662e-24	1.08604	0.429	0.089	3.58602e-20	AG_7	TNS2
2.47384e-24	1.02785	0.39	0.074	6.26228e-20	AG_7	NAB1
2.63647e-24	1.65674	0.74	0.32	6.67396e-20	AG_7	TACC1
3.29721e-24	1.18513	0.39	0.076	8.34656e-20	AG_7	ADCY3
6.17594e-24	1.38523	0.805	0.351	1.56338e-19	AG_7	MAP4K4
1.58776e-23	1.47882	0.792	0.365	4.01926e-19	AG_7	PTPN12
1.93059e-23	1.37365	0.896	0.634	4.8871e-19	AG_7	PPP1R12A
4.55173e-23	1.11363	0.766	0.325	1.15223e-18	AG_7	PTPRM
5.33327e-23	1.61002	0.909	0.508	1.35006e-18	AG_7	COL4A2
5.74823e-23	1.14541	0.766	0.299	1.45511e-18	AG_7	PRKCE
6.2584e-23	1.62554	0.429	0.101	1.58425e-18	AG_7	LINC01091
6.4123e-23	1.29201	0.571	0.177	1.62321e-18	AG_7	RSU1
9.47142e-23	1.98002	0.792	0.46	2.39759e-18	AG_7	PARD3B
9.95314e-23	1.77798	0.792	0.463	2.51954e-18	AG_7	TMTC1
1.00354e-22	1.14867	0.909	0.505	2.54037e-18	AG_7	PEAK1
1.92516e-22	1.20831	0.766	0.313	4.87336e-18	AG_7	DOCK4
1.94374e-22	1.06261	0.26	0.037	4.92037e-18	AG_7	ACTA2
2.03653e-22	1.20114	0.766	0.308	5.15527e-18	AG_7	AKT3
2.42527e-22	1.45443	0.558	0.182	6.13933e-18	AG_7	SPRY4-AS1
2.76829e-22	1.36603	0.403	0.089	7.00765e-18	AG_7	PREX2
3.33907e-22	1.24566	0.74	0.319	8.45253e-18	AG_7	ATP8B1
3.7422e-22	1.64204	0.61	0.226	9.473e-18	AG_7	SH3D19
3.93989e-22	1.26955	0.701	0.274	9.97344e-18	AG_7	SOX5
8.08409e-22	1.35497	0.416	0.096	2.04641e-17	AG_7	MARK1
8.66268e-22	1.4519	0.714	0.326	2.19287e-17	AG_7	WWC2
1.52079e-21	1.42832	0.455	0.119	3.84972e-17	AG_7	ARHGAP6
1.68476e-21	1.22004	0.545	0.163	4.26481e-17	AG_7	VSTM4
2.10402e-21	1.14541	0.896	0.594	5.32611e-17	AG_7	MYO9A
4.00819e-21	1.62178	0.545	0.172	1.01463e-16	AG_7	DGKH
4.70302e-21	2.17853	0.623	0.244	1.19052e-16	AG_7	CNTN4
5.26171e-21	1.40414	0.948	0.659	1.33195e-16	AG_7	DACH1
5.46849e-21	1.18122	0.727	0.335	1.38429e-16	AG_7	FNBP1
6.0662e-21	1.45419	0.714	0.279	1.5356e-16	AG_7	ARHGAP28
6.74919e-21	1.0912	0.312	0.057	1.70849e-16	AG_7	PTCH1
8.76572e-21	1.06564	0.442	0.108	2.21895e-16	AG_7	A2M
1.60933e-20	1.46347	0.26	0.041	4.07385e-16	AG_7	EBF3
1.82109e-20	1.3766	0.883	0.563	4.6099e-16	AG_7	NFIB
1.83789e-20	1.90635	0.597	0.213	4.65244e-16	AG_7	SLIT2
1.99199e-20	1.01836	0.494	0.139	5.04251e-16	AG_7	SPOPL
2.06181e-20	1.35847	0.351	0.076	5.21925e-16	AG_7	KCNIP1
2.33352e-20	1.2932	0.662	0.26	5.90708e-16	AG_7	LDLRAD3
3.21678e-20	1.28147	0.39	0.091	8.14295e-16	AG_7	MYOF
3.25451e-20	1.59983	0.442	0.12	8.23846e-16	AG_7	EDIL3
3.82838e-20	1.5342	0.481	0.135	9.69117e-16	AG_7	PLCB4
8.18928e-20	1.59575	0.558	0.193	2.07303e-15	AG_7	KANK1
1.00279e-19	1.01533	0.532	0.159	2.53847e-15	AG_7	KLF7
1.02761e-19	1.13046	0.922	0.662	2.60128e-15	AG_7	UTRN
1.3219e-19	1.15055	0.519	0.156	3.34625e-15	AG_7	PKD2
1.51686e-19	1.26878	0.688	0.301	3.83978e-15	AG_7	DOCK10
2.72732e-19	1.03504	0.909	0.698	6.90394e-15	AG_7	FER
2.7293e-19	1.14788	0.325	0.064	6.90894e-15	AG_7	NTNG1
3.03517e-19	1.20337	0.844	0.327	7.68323e-15	AG_7	XIST
4.26309e-19	1.42122	0.338	0.072	1.07916e-14	AG_7	SLC35F1
5.01765e-19	1.70457	0.714	0.401	1.27017e-14	AG_7	TANC1
5.86799e-19	1.39462	0.636	0.262	1.48542e-14	AG_7	ADD3
5.9281e-19	1.35452	0.584	0.215	1.50064e-14	AG_7	PALLD
6.32799e-19	2.12377	0.364	0.082	1.60187e-14	AG_7	MGAT4C
1.3558e-18	1.61097	0.688	0.319	3.43208e-14	AG_7	YAP1
1.68715e-18	1.38809	0.61	0.249	4.27085e-14	AG_7	MPDZ
2.15164e-18	1.02298	0.325	0.067	5.44666e-14	AG_7	PPARG
1.07998e-17	1.27469	0.844	0.577	2.73387e-13	AG_7	UBE2E2
1.66512e-17	1.00261	0.662	0.275	4.21507e-13	AG_7	ATP11B
1.8854e-17	1.38712	0.532	0.193	4.7727e-13	AG_7	TPM1
2.95064e-17	1.29041	0.714	0.35	7.46926e-13	AG_7	SYNE2
3.6893e-17	1.03557	0.338	0.078	9.3391e-13	AG_7	PDE9A
3.93889e-17	1.08759	0.753	0.373	9.97092e-13	AG_7	PHF14
4.03418e-17	1.25066	0.753	0.416	1.02121e-12	AG_7	CEP112
4.18086e-17	1.12847	0.571	0.226	1.05834e-12	AG_7	ST3GAL2
4.97733e-17	1.50134	0.286	0.058	1.25996e-12	AG_7	RIPOR3
5.60238e-17	1.00462	0.351	0.081	1.41819e-12	AG_7	ACTN1
6.04896e-17	1.35317	0.597	0.248	1.53123e-12	AG_7	TMEM131L
6.06636e-17	1.16008	0.377	0.1	1.53564e-12	AG_7	PDE1A
8.19164e-17	1.1833	0.597	0.234	2.07363e-12	AG_7	RIN2
9.14326e-17	1.08327	0.818	0.54	2.31453e-12	AG_7	SENP7
9.40109e-17	1.95317	0.727	0.477	2.37979e-12	AG_7	LAMA2
1.0299e-16	1.09972	0.506	0.169	2.60709e-12	AG_7	SH3PXD2A
1.28657e-16	1.66283	0.662	0.306	3.25682e-12	AG_7	ZBTB16
1.91604e-16	1.15644	0.442	0.138	4.85026e-12	AG_7	ANKRD50
2.38988e-16	1.17082	0.494	0.175	6.04975e-12	AG_7	CCND3
2.72051e-16	1.10778	0.844	0.583	6.88671e-12	AG_7	ASCC3
5.83873e-16	1.58659	0.558	0.238	1.47802e-11	AG_7	MATN2
6.31498e-16	1.38794	0.494	0.185	1.59857e-11	AG_7	RNF24
9.33486e-16	1.1148	0.753	0.405	2.36303e-11	AG_7	CEP170
1.01208e-15	1.26082	0.714	0.406	2.56199e-11	AG_7	HIP1
1.02932e-15	1.34702	0.571	0.248	2.60562e-11	AG_7	ANKS1B
1.57749e-15	1.2402	0.571	0.256	3.99326e-11	AG_7	SEC24D
2.0088e-15	1.04624	0.39	0.111	5.08506e-11	AG_7	PELI2
2.83581e-15	1.3663	0.701	0.412	7.17858e-11	AG_7	MYO10
3.26848e-15	1.27113	0.623	0.276	8.27384e-11	AG_7	LRFN5
3.30812e-15	1.07059	0.351	0.093	8.37417e-11	AG_7	FAM110B
4.9138e-15	1.29921	0.87	0.566	1.24388e-10	AG_7	FLRT2
7.82209e-15	1.24027	0.545	0.209	1.98008e-10	AG_7	HDAC9
1.0336e-14	1.77066	0.61	0.31	2.61644e-10	AG_7	MIR4435-2HG
1.30992e-14	1.16109	0.727	0.458	3.31593e-10	AG_7	ARID5B
2.31641e-14	1.03455	0.286	0.066	5.86375e-10	AG_7	SMAD6
3.26489e-14	1.16818	0.545	0.23	8.26474e-10	AG_7	STXBP4
3.71376e-14	1.63273	0.649	0.37	9.40101e-10	AG_7	IL1RAPL1
4.08665e-14	1.06037	0.429	0.145	1.03449e-09	AG_7	TRAM2
4.70104e-14	1.16291	0.481	0.17	1.19002e-09	AG_7	SASH1
5.40433e-14	1.17714	0.429	0.145	1.36805e-09	AG_7	DOK6
6.43308e-14	1.20131	0.675	0.362	1.62847e-09	AG_7	PIP4K2A
6.63154e-14	1.09899	0.545	0.228	1.67871e-09	AG_7	KIRREL1
6.66056e-14	1.27571	0.779	0.519	1.68605e-09	AG_7	ATXN1
9.55749e-14	1.1352	0.792	0.561	2.41938e-09	AG_7	PTEN
1.60074e-13	1.0313	0.74	0.484	4.05211e-09	AG_7	SEPTIN7
1.62818e-13	1.15359	0.688	0.401	4.12157e-09	AG_7	RCOR1
1.88069e-13	1.04375	0.532	0.222	4.76077e-09	AG_7	CBFB
1.97479e-13	1.10425	0.766	0.501	4.99899e-09	AG_7	MAP4
2.0231e-13	1.05496	0.714	0.408	5.12128e-09	AG_7	RAPGEF2
2.21035e-13	1.61273	0.416	0.144	5.59528e-09	AG_7	PRICKLE1
1.34487e-12	1.10487	0.506	0.207	3.40441e-08	AG_7	DCBLD2
[truncated: 27,054 more rows]

## Sheet: S4R
column_name	column_description
gene	HLG gene name
npeak	number of peaks/HDMA cCREs linked to this gene within the cluster through ABC analysis
gene_rank	rank order of gene based on npeak within the cluster
L3_cluster	L3 cell cluster name or "global" which are consistent links across L3 cell clusters

## Sheet: S4
gene	npeak	gene_rank	L3_cluster
ALB	31	1	cholangiocyte
AFP	25	2	cholangiocyte
IGF2	25	3	cholangiocyte
PAX8-AS1	25	4	cholangiocyte
AFM	24	5	cholangiocyte
SERPINA4	22	6	cholangiocyte
BCL9L	21	7	cholangiocyte
FGA	21	8	cholangiocyte
LINC00677	21	9	cholangiocyte
LIPC	21	10	cholangiocyte
NRP2	21	11	cholangiocyte
TNFRSF25	21	12	cholangiocyte
AGT	20	13	cholangiocyte
ANXA2R	20	14	cholangiocyte
CATIP	20	15	cholangiocyte
CSK	20	16	cholangiocyte
DST	20	17	cholangiocyte
DUSP9	20	18	cholangiocyte
EPHA2	20	19	cholangiocyte
FABP1	20	20	cholangiocyte
FGG	20	21	cholangiocyte
GATA4	20	22	cholangiocyte
GLRX	20	23	cholangiocyte
LINC01038	20	24	cholangiocyte
LRAT	20	25	cholangiocyte
NR2F2	20	26	cholangiocyte
NRARP	20	27	cholangiocyte
ONECUT2	20	28	cholangiocyte
PARP10	20	29	cholangiocyte
SERPINA1	20	30	cholangiocyte
TMEM107	20	31	cholangiocyte
USP2	20	32	cholangiocyte
APOA4	19	33	cholangiocyte
APOL4	19	34	cholangiocyte
BMPR1B	19	35	cholangiocyte
C10orf10	19	36	cholangiocyte
CCAR2	19	37	cholangiocyte
CLCNKB	19	38	cholangiocyte
CRYL1	19	39	cholangiocyte
ELF4	19	40	cholangiocyte
FAM107B	19	41	cholangiocyte
FES	19	42	cholangiocyte
FETUB	19	43	cholangiocyte
FGB	19	44	cholangiocyte
FGL1	19	45	cholangiocyte
HBZ	19	46	cholangiocyte
IRF2BP2	19	47	cholangiocyte
KIAA0930	19	48	cholangiocyte
KIF19	19	49	cholangiocyte
LACAT8	19	50	cholangiocyte
LAMA5	19	51	cholangiocyte
LINC00683	19	52	cholangiocyte
LINC01960	19	53	cholangiocyte
LINC01979	19	54	cholangiocyte
LRRC15	19	55	cholangiocyte
NINJ2	19	56	cholangiocyte
PLPP3	19	57	cholangiocyte
PLXNB2	19	58	cholangiocyte
PLXND1	19	59	cholangiocyte
PNMA1	19	60	cholangiocyte
PTH1R	19	61	cholangiocyte
PTPN7	19	62	cholangiocyte
RNASE8	19	63	cholangiocyte
TERT	19	64	cholangiocyte
XBP1	19	65	cholangiocyte
ZBTB20-AS3	19	66	cholangiocyte
APOC3	18	67	cholangiocyte
BCAR1	18	68	cholangiocyte
BCL6	18	69	cholangiocyte
BCOR	18	70	cholangiocyte
C8orf58	18	71	cholangiocyte
CERK	18	72	cholangiocyte
CLU	18	73	cholangiocyte
COL18A1	18	74	cholangiocyte
CPVL	18	75	cholangiocyte
CXXC5	18	76	cholangiocyte
DPM2	18	77	cholangiocyte
ERRFI1	18	78	cholangiocyte
FAM184A	18	79	cholangiocyte
FCGR2A	18	80	cholangiocyte
FOXA1	18	81	cholangiocyte
GJD3	18	82	cholangiocyte
GNG12	18	83	cholangiocyte
HES2	18	84	cholangiocyte
HMGCS2	18	85	cholangiocyte
HNF1A-AS1	18	86	cholangiocyte
HOOK2	18	87	cholangiocyte
HSPB7	18	88	cholangiocyte
IL1RN	18	89	cholangiocyte
LGALS2	18	90	cholangiocyte
LINC00261	18	91	cholangiocyte
LINC01089	18	92	cholangiocyte
LINC01510	18	93	cholangiocyte
LINC01762	18	94	cholangiocyte
MT1X	18	95	cholangiocyte
MTSS1L	18	96	cholangiocyte
NFIC	18	97	cholangiocyte
NOL4L	18	98	cholangiocyte
PAPSS2	18	99	cholangiocyte
PCSK6	18	100	cholangiocyte
PRICKLE2	18	101	cholangiocyte
PWWP2B	18	102	cholangiocyte
RAB17	18	103	cholangiocyte
S100P	18	104	cholangiocyte
SDC4	18	105	cholangiocyte
SERPINA5	18	106	cholangiocyte
SERPINF1	18	107	cholangiocyte
SETD1B	18	108	cholangiocyte
SH3BP1	18	109	cholangiocyte
SLC16A5	18	110	cholangiocyte
SLC38A11	18	111	cholangiocyte
SLC6A1	18	112	cholangiocyte
SLC6A3	18	113	cholangiocyte
SMLR1	18	114	cholangiocyte
SORBS1	18	115	cholangiocyte
SORBS3	18	116	cholangiocyte
SPSB1	18	117	cholangiocyte
SYNPO	18	118	cholangiocyte
TAL1	18	119	cholangiocyte
TCAP	18	120	cholangiocyte
THOC2	18	121	cholangiocyte
TMEM105	18	122	cholangiocyte
TTC6	18	123	cholangiocyte
VAMP2	18	124	cholangiocyte
ZFHX3	18	125	cholangiocyte
ALB	120	1	hepatocytes
AFM	108	2	hepatocytes
IGF2	102	3	hepatocytes
SERPINA1	95	4	hepatocytes
AFP	93	5	hepatocytes
SRPRB	90	6	hepatocytes
HAL	88	7	hepatocytes
SELENOP	88	8	hepatocytes
FGA	87	9	hepatocytes
NR2F2	87	10	hepatocytes
RASSF6	85	11	hepatocytes
PCK1	84	12	hepatocytes
LINC00485	83	13	hepatocytes
TERT	83	14	hepatocytes
FGG	82	15	hepatocytes
PTPN7	82	16	hepatocytes
FABP1	81	17	hepatocytes
FAM107B	81	18	hepatocytes
PCSK6	81	19	hepatocytes
BCL9L	80	20	hepatocytes
FGB	80	21	hepatocytes
AGT	79	22	hepatocytes
FRMD1	79	23	hepatocytes
PAX8-AS1	79	24	hepatocytes
SERPINA4	79	25	hepatocytes
AKR1C1	78	26	hepatocytes
BID	78	27	hepatocytes
CSK	78	28	hepatocytes
MTSS1L	78	29	hepatocytes
ONECUT2	78	30	hepatocytes
TNFRSF25	78	31	hepatocytes
ELF4	77	32	hepatocytes
FES	77	33	hepatocytes
LINC00528	77	34	hepatocytes
SERPINF1	77	35	hepatocytes
DUSP9	76	36	hepatocytes
EGFL7	76	37	hepatocytes
FAM184A	76	38	hepatocytes
HBM	76	39	hepatocytes
NIPAL4	76	40	hepatocytes
FURIN	75	41	hepatocytes
HBZ	75	42	hepatocytes
LINC01960	75	43	hepatocytes
SLC2A2	75	44	hepatocytes
TAL1	75	45	hepatocytes
ZFHX3	75	46	hepatocytes
ZFP36L1	75	47	hepatocytes
ALDOB	74	48	hepatocytes
APOA4	74	49	hepatocytes
BCOR	74	50	hepatocytes
CATIP	74	51	hepatocytes
FETUB	74	52	hepatocytes
NRP2	74	53	hepatocytes
PLPP3	74	54	hepatocytes
ADORA2A	73	55	hepatocytes
AHSG	73	56	hepatocytes
APLN	73	57	hepatocytes
CBX4	73	58	hepatocytes
GATA4	73	59	hepatocytes
IRF2BP2	73	60	hepatocytes
LINC00513	73	61	hepatocytes
MEG3	73	62	hepatocytes
NDST1	73	63	hepatocytes
SLC45A3	73	64	hepatocytes
TALAM1	73	65	hepatocytes
TNS3	73	66	hepatocytes
APOC3	72	67	hepatocytes
DACT2	72	68	hepatocytes
HES2	72	69	hepatocytes
KIF19	72	70	hepatocytes
MPST	72	71	hepatocytes
NKD2	72	72	hepatocytes
SETD1B	72	73	hepatocytes
SLC6A3	72	74	hepatocytes
BCL6	71	75	hepatocytes
CABYR	71	76	hepatocytes
CRYL1	71	77	hepatocytes
CXorf65	71	78	hepatocytes
DPM2	71	79	hepatocytes
ERRFI1	71	80	hepatocytes
GATA2	71	81	hepatocytes
GLRX	71	82	hepatocytes
GPR20	71	83	hepatocytes
HMGCS2	71	84	hepatocytes
SLC7A5	71	85	hepatocytes
UPB1	71	86	hepatocytes
ATP2B2	70	87	hepatocytes
C10orf107	70	88	hepatocytes
EPHA2	70	89	hepatocytes
FST	70	90	hepatocytes
KCP	70	91	hepatocytes
PQLC1	70	92	hepatocytes
RBP4	70	93	hepatocytes
SST	70	94	hepatocytes
TF	70	95	hepatocytes
TMEM107	70	96	hepatocytes
UNC93A	70	97	hepatocytes
ANXA2R	69	98	hepatocytes
BGLT3	69	99	hepatocytes
ECE1	69	100	hepatocytes
HRG	69	101	hepatocytes
PAPSS2	69	102	hepatocytes
PDGFRL	69	103	hepatocytes
SLC19A1	69	104	hepatocytes
SLC2A9	69	105	hepatocytes
SLC6A1	69	106	hepatocytes
VCAM1	69	107	hepatocytes
ZFP36L2	69	108	hepatocytes
ACSL4	68	109	hepatocytes
AURKB	68	110	hepatocytes
CATIP-AS1	68	111	hepatocytes
CLCN4	68	112	hepatocytes
CPVL	68	113	hepatocytes
ESPN	68	114	hepatocytes
FOXA1	68	115	hepatocytes
GLRX5	68	116	hepatocytes
GYPC	68	117	hepatocytes
IFITM10	68	118	hepatocytes
LINC00683	68	119	hepatocytes
LINC01511	68	120	hepatocytes
MCF2L	68	121	hepatocytes
NOL4L	68	122	hepatocytes
RHOF	68	123	hepatocytes
SLC29A1	68	124	hepatocytes
TSPOAP1	68	125	hepatocytes
TTC6	68	126	hepatocytes
UPK3A	68	127	hepatocytes
APOH	67	128	hepatocytes
BTG2	67	129	hepatocytes
C10orf10	67	130	hepatocytes
DLK1	67	131	hepatocytes
FAM83F	67	132	hepatocytes
HBG1	67	133	hepatocytes
IGFBP3	67	134	hepatocytes
IL1RL2	67	135	hepatocytes
LINC00261	67	136	hepatocytes
LINC01089	67	137	hepatocytes
LINC01126	67	138	hepatocytes
LYL1	67	139	hepatocytes
PNMA1	67	140	hepatocytes
SAMD14	67	141	hepatocytes
SELPLG	67	142	hepatocytes
SEMA7A	67	143	hepatocytes
SPATA13	67	144	hepatocytes
TOX3	67	145	hepatocytes
XBP1	67	146	hepatocytes
ZSCAN2	67	147	hepatocytes
IGF2	103	1	adrenal cortex
NR2F2	88	2	adrenal cortex
TBX3	87	3	adrenal cortex
PWWP2B	82	4	adrenal cortex
SAMD14	82	5	adrenal cortex
GRB14	80	6	adrenal cortex
DUSP9	79	7	adrenal cortex
GIPC2	79	8	adrenal cortex
RUFY3	79	9	adrenal cortex
TMEM107	79	10	adrenal cortex
BTBD3	78	11	adrenal cortex
MALAT1	78	12	adrenal cortex
NR5A1	78	13	adrenal cortex
STAR	78	14	adrenal cortex
ASH2L	77	15	adrenal cortex
KIAA1522	77	16	adrenal cortex
ZFHX3	77	17	adrenal cortex
BCL9L	76	18	adrenal cortex
ECE1	75	19	adrenal cortex
RAPGEF1	75	20	adrenal cortex
WHRN	75	21	adrenal cortex
FAM49A	74	22	adrenal cortex
FOXC1	74	23	adrenal cortex
HS6ST1	74	24	adrenal cortex
IQSEC1	74	25	adrenal cortex
RAPGEF2	74	26	adrenal cortex
SH3BP5	74	27	adrenal cortex
STARD13	74	28	adrenal cortex
ASPH	73	29	adrenal cortex
FSCN1	73	30	adrenal cortex
GATA6	73	31	adrenal cortex
LSM1	73	32	adrenal cortex
PEX26	73	33	adrenal cortex
BCAR1	72	34	adrenal cortex
BCOR	72	35	adrenal cortex
DHCR24	72	36	adrenal cortex
DLK1	72	37	adrenal cortex
IRF2BP2	72	38	adrenal cortex
LDLR	72	39	adrenal cortex
NR4A1	72	40	adrenal cortex
RHOF	72	41	adrenal cortex
SLC38A11	72	42	adrenal cortex
TALAM1	72	43	adrenal cortex
BIN1	71	44	adrenal cortex
CHST3	71	45	adrenal cortex
CYP17A1	71	46	adrenal cortex
FDX1	71	47	adrenal cortex
ITGA2	71	48	adrenal cortex
LOC100133669	71	49	adrenal cortex
PLEC	71	50	adrenal cortex
TESC	71	51	adrenal cortex
TESC-AS1	71	52	adrenal cortex
TNS1	71	53	adrenal cortex
TPM2	71	54	adrenal cortex
TRIM2	71	55	adrenal cortex
ZNF423	71	56	adrenal cortex
ADAM8	70	57	adrenal cortex
BAG4	70	58	adrenal cortex
BORCS6	70	59	adrenal cortex
BTG2	70	60	adrenal cortex
CALY	70	61	adrenal cortex
COL15A1	70	62	adrenal cortex
EDN2	70	63	adrenal cortex
HOXA5	70	64	adrenal cortex
KCNK3	70	65	adrenal cortex
KCNMA1	70	66	adrenal cortex
LY6E	70	67	adrenal cortex
PPP2R2D	70	68	adrenal cortex
RNASE7	70	69	adrenal cortex
SLC26A1	70	70	adrenal cortex
FAM198B	69	71	adrenal cortex
HOXA13	69	72	adrenal cortex
MEIS2	69	73	adrenal cortex
NOL4L	69	74	adrenal cortex
TMEM120A	69	75	adrenal cortex
GSTA1	68	76	adrenal cortex
HOXD12	68	77	adrenal cortex
HOXD9	68	78	adrenal cortex
MGME1	68	79	adrenal cortex
MYL3	68	80	adrenal cortex
PARP10	68	81	adrenal cortex
PCSK6	68	82	adrenal cortex
PNMT	68	83	adrenal cortex
PSD4	68	84	adrenal cortex
RBM47	68	85	adrenal cortex
SEMA7A	68	86	adrenal cortex
ZMYND8	68	87	adrenal cortex
AHDC1	67	88	adrenal cortex
CLCNKB	67	89	adrenal cortex
ECEL1	67	90	adrenal cortex
ERGIC1	67	91	adrenal cortex
FRRS1L	67	92	adrenal cortex
HOXA2	67	93	adrenal cortex
HOXA6	67	94	adrenal cortex
LINC00908	67	95	adrenal cortex
LINC01504	67	96	adrenal cortex
LINC01623	67	97	adrenal cortex
LRRC75A	67	98	adrenal cortex
PLP2	67	99	adrenal cortex
PPARA	67	100	adrenal cortex
SCARB1	67	101	adrenal cortex
SCD5	67	102	adrenal cortex
SDC3	67	103	adrenal cortex
SNX5	67	104	adrenal cortex
ST3GAL4	67	105	adrenal cortex
TNRC18	67	106	adrenal cortex
USP7	67	107	adrenal cortex
CATIP	66	108	adrenal cortex
DDC	66	109	adrenal cortex
FGFR4	66	110	adrenal cortex
FLNB	66	111	adrenal cortex
GLIS2-AS1	66	112	adrenal cortex
LINC00641	66	113	adrenal cortex
MRPS18A	66	114	adrenal cortex
NIPSNAP3B	66	115	adrenal cortex
NUAK2	66	116	adrenal cortex
PLXNC1	66	117	adrenal cortex
SELENOO	66	118	adrenal cortex
SLC25A29	66	119	adrenal cortex
TLR2	66	120	adrenal cortex
VWA5B2	66	121	adrenal cortex
ADAP1	65	122	adrenal cortex
AGO2	65	123	adrenal cortex
BCL6	65	124	adrenal cortex
CATIP-AS1	65	125	adrenal cortex
CTRB1	65	126	adrenal cortex
CTRB2	65	127	adrenal cortex
FAM53B	65	128	adrenal cortex
HOXA10	65	129	adrenal cortex
LINC01136	65	130	adrenal cortex
MEG8	65	131	adrenal cortex
MEIS1	65	132	adrenal cortex
ORM1	65	133	adrenal cortex
SETD1B	65	134	adrenal cortex
SLC23A2	65	135	adrenal cortex
SLC44A3	65	136	adrenal cortex
THRA	65	137	adrenal cortex
TMEM72	65	138	adrenal cortex
VAMP2	65	139	adrenal cortex
CXXC5	42	1	cornea
DKFZp686K1684	42	2	cornea
PAUPAR	41	3	cornea
SIX3	41	4	cornea
TMEM107	39	5	cornea
PTP4A3	38	6	cornea
SIX3-AS1	38	7	cornea
SLC48A1	38	8	cornea
ZFHX3	38	9	cornea
ARHGAP23	37	10	cornea
CKB	37	11	cornea
CRB2	37	12	cornea
FOXC1	37	13	cornea
LIF	37	14	cornea
PAX6	37	15	cornea
STK26	37	16	cornea
SYNPO	37	17	cornea
CGNL1	36	18	cornea
COL9A3	36	19	cornea
EMX2	36	20	cornea
HSPB1	36	21	cornea
IGFBP2	36	22	cornea
MRPS23	36	23	cornea
NMUR1	36	24	cornea
CSK	35	25	cornea
GLIS2-AS1	35	26	cornea
PHLDB1	35	27	cornea
PIM3	35	28	cornea
TMBIM1	35	29	cornea
DGKZ	34	30	cornea
FSCN1	34	31	cornea
JAG2	34	32	cornea
LINC01354	34	33	cornea
LYL1	34	34	cornea
PARP10	34	35	cornea
PSD2-AS1	34	36	cornea
SHKBP1	34	37	cornea
SLC2A1	34	38	cornea
SLC2A1-AS1	34	39	cornea
TMEM82	34	40	cornea
ABL1	33	41	cornea
CCND1	33	42	cornea
CUEDC1	33	43	cornea
DBN1	33	44	cornea
EMP1	33	45	cornea
FIRRE	33	46	cornea
GPR143	33	47	cornea
HAND2	33	48	cornea
IRF2BPL	33	49	cornea
ISLR	33	50	cornea
MED24	33	51	cornea
NUDT14	33	52	cornea
PANX2	33	53	cornea
PLXND1	33	54	cornea
POU3F3	33	55	cornea
PRRT4	33	56	cornea
SH3BP1	33	57	cornea
TBX1	33	58	cornea
TFAP2B	33	59	cornea
TNFRSF25	33	60	cornea
TNS3	33	61	cornea
ACTG1	32	62	cornea
AHDC1	32	63	cornea
ALX4	32	64	cornea
C10orf10	32	65	cornea
C17orf82	32	66	cornea
CARMN	32	67	cornea
CATIP	32	68	cornea
CATIP-AS1	32	69	cornea
CHST9	32	70	cornea
CNTFR	32	71	cornea
CRIP2	32	72	cornea
DNASE1L1	32	73	cornea
ELN	32	74	cornea
EPHA2	32	75	cornea
FAAP100	32	76	cornea
GAS6	32	77	cornea
GAS6-AS2	32	78	cornea
HMX1	32	79	cornea
HS6ST1	32	80	cornea
LINC01158	32	81	cornea
METRNL	32	82	cornea
MIDN	32	83	cornea
NUAK2	32	84	cornea
P2RX2	32	85	cornea
P4HA2	32	86	cornea
PCSK6	32	87	cornea
PLEC	32	88	cornea
RARA	32	89	cornea
SAMD14	32	90	cornea
SERP2	32	91	cornea
SLC12A7	32	92	cornea
SOX2	32	93	cornea
TRMT61A	32	94	cornea
VAMP2	32	95	cornea
ACBD4	31	96	cornea
ANKRD33	31	97	cornea
ARFGAP1	31	98	cornea
ASB13	31	99	cornea
ATP13A2	31	100	cornea
ATP5D	31	101	cornea
BCAR1	31	102	cornea
BCOR	31	103	cornea
BGN	31	104	cornea
CBARP	31	105	cornea
CHD9	31	106	cornea
COMT	31	107	cornea
CYP2W1	31	108	cornea
DAPL1	31	109	cornea
DENND6B	31	110	cornea
DIRAS3	31	111	cornea
E2F2	31	112	cornea
ECE1	31	113	cornea
FBP1	31	114	cornea
FCHSD1	31	115	cornea
FGFR3	31	116	cornea
FMOD	31	117	cornea
FOXCUT	31	118	cornea
GPR153	31	119	cornea
IMPDH1	31	120	cornea
ITGA5	31	121	cornea
LINC00963	31	122	cornea
MYOZ3	31	123	cornea
NR1D1	31	124	cornea
PFAS	31	125	cornea
PGS1	31	126	cornea
PIP5KL1	31	127	cornea
PWWP2B	31	128	cornea
PXYLP1	31	129	cornea
RBM5	31	130	cornea
RPS21	31	131	cornea
SEMA3B	31	132	cornea
SHF	31	133	cornea
SHMT2	31	134	cornea
SLC19A1	31	135	cornea
SLC38A3	31	136	cornea
SPTB	31	137	cornea
TBX2	31	138	cornea
THRA	31	139	cornea
TMEM242	31	140	cornea
TRMT1	31	141	cornea
TRPM3	31	142	cornea
USP2	31	143	cornea
SFTA3	26	1	endocrine
ECE1	24	2	endocrine
MTSS1L	24	3	endocrine
TBX2	24	4	endocrine
LAMA5	23	5	endocrine
PWWP2B	23	6	endocrine
BCL9L	22	7	endocrine
HOXA11	22	8	endocrine
P2RX2	22	9	endocrine
PLXND1	22	10	endocrine
TJP2	22	11	endocrine
TNS3	22	12	endocrine
ZFHX3	22	13	endocrine
ANXA2R	21	14	endocrine
BAHCC1	21	15	endocrine
BCAR1	21	16	endocrine
BCOR	21	17	endocrine
DGKZ	21	18	endocrine
EGFL7	21	19	endocrine
HAND2	21	20	endocrine
HOXB4	21	21	endocrine
LINC01412	21	22	endocrine
MED24	21	23	endocrine
NR2F2	21	24	endocrine
NRARP	21	25	endocrine
RPS21	21	26	endocrine
SLC12A7	21	27	endocrine
TBX4	21	28	endocrine
TNFRSF25	21	29	endocrine
C10orf10	20	30	endocrine
C5orf38	20	31	endocrine
CBX4	20	32	endocrine
CDX1	20	33	endocrine
CRIP2	20	34	endocrine
DLL4	20	35	endocrine
FBXL18	20	36	endocrine
FES	20	37	endocrine
GATA6	20	38	endocrine
GRINA	20	39	endocrine
HOXA13	20	40	endocrine
HOXA2	20	41	endocrine
HOXA3	20	42	endocrine
HOXA5	20	43	endocrine
HOXA6	20	44	endocrine
IRX2	20	45	endocrine
PARP10	20	46	endocrine
PRR26	20	47	endocrine
TMEM105	20	48	endocrine
ZNF503	20	49	endocrine
ACTA2	19	50	endocrine
ACTB	19	51	endocrine
BGN	19	52	endocrine
CAPN2	19	53	endocrine
CISD3	19	54	endocrine
CSPG4	19	55	endocrine
DPF1	19	56	endocrine
ELF4	19	57	endocrine
EMP1	19	58	endocrine
EPHA2	19	59	endocrine
FAM174B	19	60	endocrine
FSCN1	19	61	endocrine
GJB6	19	62	endocrine
HOXA1	19	63	endocrine
HOXA10	19	64	endocrine
INPP5J	19	65	endocrine
IRF2BP2	19	66	endocrine
ISYNA1	19	67	endocrine
LINC00261	19	68	endocrine
LINC01927	19	69	endocrine
LINC02015	19	70	endocrine
MRPL52	19	71	endocrine
NFIC	19	72	endocrine
NKX2-1	19	73	endocrine
NR4A1	19	74	endocrine
PDGFRB	19	75	endocrine
PLEC	19	76	endocrine
PNMT	19	77	endocrine
PSD2-AS1	19	78	endocrine
PTP4A3	19	79	endocrine
SFTPB	19	80	endocrine
SKI	19	81	endocrine
SMIM25	19	82	endocrine
SORBS3	19	83	endocrine
SUSD2	19	84	endocrine
TBX5	19	85	endocrine
TMEM107	19	86	endocrine
TNRC18	19	87	endocrine
BARHL2	25	1	retinal progenitor cell
HMX1	25	2	retinal progenitor cell
ZIC1	25	3	retinal progenitor cell
OTX1	23	4	retinal progenitor cell
OTX2	23	5	retinal progenitor cell
POU3F3	23	6	retinal progenitor cell
SOX2	23	7	retinal progenitor cell
TRMT61A	23	8	retinal progenitor cell
ADGRA2	22	9	retinal progenitor cell
C1orf53	22	10	retinal progenitor cell
EBF3	22	11	retinal progenitor cell
GRP	22	12	retinal progenitor cell
LINC01197	22	13	retinal progenitor cell
NR2F2	22	14	retinal progenitor cell
PAX6	22	15	retinal progenitor cell
TFAP2B	22	16	retinal progenitor cell
TH	22	17	retinal progenitor cell
ANXA2R	21	18	retinal progenitor cell
AQP1	21	19	retinal progenitor cell
ASCL1	21	20	retinal progenitor cell
BLACAT1	21	21	retinal progenitor cell
CAMK2A	21	22	retinal progenitor cell
CBX4	21	23	retinal progenitor cell
CCND1	21	24	retinal progenitor cell
CHAC1	21	25	retinal progenitor cell
ESPN	21	26	retinal progenitor cell
FOXG1	21	27	retinal progenitor cell
IFITM1	21	28	retinal progenitor cell
ISLR	21	29	retinal progenitor cell
LINC00461	21	30	retinal progenitor cell
NDST1	21	31	retinal progenitor cell
OTX2-AS1	21	32	retinal progenitor cell
PTP4A3	21	33	retinal progenitor cell
VSX2	21	34	retinal progenitor cell
ASIC4	20	35	retinal progenitor cell
BCAR1	20	36	retinal progenitor cell
BCL9L	20	37	retinal progenitor cell
C3orf14	20	38	retinal progenitor cell
CCDC140	20	39	retinal progenitor cell
CKB	20	40	retinal progenitor cell
COL9A3	20	41	retinal progenitor cell
CPLX4	20	42	retinal progenitor cell
DGKZ	20	43	retinal progenitor cell
DUSP9	20	44	retinal progenitor cell
EN1	20	45	retinal progenitor cell
EPHA2	20	46	retinal progenitor cell
GLIS2-AS1	20	47	retinal progenitor cell
GPR20	20	48	retinal progenitor cell
HOXA13	20	49	retinal progenitor cell
HOXD10	20	50	retinal progenitor cell
HOXD11	20	51	retinal progenitor cell
LINC00163	20	52	retinal progenitor cell
LINC01354	20	53	retinal progenitor cell
LINC01447	20	54	retinal progenitor cell
MDFI	20	55	retinal progenitor cell
MGAT4B	20	56	retinal progenitor cell
MIATNB	20	57	retinal progenitor cell
MSX1	20	58	retinal progenitor cell
NRARP	20	59	retinal progenitor cell
OAF	20	60	retinal progenitor cell
PAX3	20	61	retinal progenitor cell
PHLDB1	20	62	retinal progenitor cell
PTPRG-AS1	20	63	retinal progenitor cell
RAX	20	64	retinal progenitor cell
RGS8	20	65	retinal progenitor cell
RHBDL3	20	66	retinal progenitor cell
SIX1	20	67	retinal progenitor cell
SLC12A7	20	68	retinal progenitor cell
SLC6A1	20	69	retinal progenitor cell
SP9	20	70	retinal progenitor cell
STON2	20	71	retinal progenitor cell
TBX15	20	72	retinal progenitor cell
VSTM2L	20	73	retinal progenitor cell
ZNF608	20	74	retinal progenitor cell
ABLIM1	19	75	retinal progenitor cell
ACVRL1	19	76	retinal progenitor cell
ARHGAP23	19	77	retinal progenitor cell
ARX	19	78	retinal progenitor cell
BMP7	19	79	retinal progenitor cell
CGNL1	19	80	retinal progenitor cell
COL16A1	19	81	retinal progenitor cell
DAB2IP	19	82	retinal progenitor cell
DKFZp686K1684	19	83	retinal progenitor cell
DLX1	19	84	retinal progenitor cell
EMX2	19	85	retinal progenitor cell
FAM222A	19	86	retinal progenitor cell
FIBCD1	19	87	retinal progenitor cell
FOXC1	19	88	retinal progenitor cell
GACAT3	19	89	retinal progenitor cell
HAND2	19	90	retinal progenitor cell
HOXA11	19	91	retinal progenitor cell
LAMA5	19	92	retinal progenitor cell
LBX1	19	93	retinal progenitor cell
LHX9	19	94	retinal progenitor cell
LINC00908	19	95	retinal progenitor cell
LINC01412	19	96	retinal progenitor cell
LINC01488	19	97	retinal progenitor cell
LINC01551	19	98	retinal progenitor cell
LINC01624	19	99	retinal progenitor cell
MEIS1	19	100	retinal progenitor cell
MIR124-2HG	19	101	retinal progenitor cell
NXPH4	19	102	retinal progenitor cell
ORAOV1	19	103	retinal progenitor cell
OSTM1-AS1	19	104	retinal progenitor cell
PAUPAR	19	105	retinal progenitor cell
PLCH2	19	106	retinal progenitor cell
PLXND1	19	107	retinal progenitor cell
PON3	19	108	retinal progenitor cell
RARA	19	109	retinal progenitor cell
RTN4R	19	110	retinal progenitor cell
RUFY4	19	111	retinal progenitor cell
SLC19A1	19	112	retinal progenitor cell
SLC1A3	19	113	retinal progenitor cell
SP8	19	114	retinal progenitor cell
TPD52L1	19	115	retinal progenitor cell
ZIC5	19	116	retinal progenitor cell
ZNF385A	19	117	retinal progenitor cell
ARX	28	1	dorsal radial glia
MIR9-3HG	25	2	dorsal radial glia
SOX2	25	3	dorsal radial glia
LINC00461	24	4	dorsal radial glia
LHX2	23	5	dorsal radial glia
ABCF2	22	6	dorsal radial glia
CXXC5	22	7	dorsal radial glia
DLX1	22	8	dorsal radial glia
DLX2	22	9	dorsal radial glia
LINC01159	22	10	dorsal radial glia
PWWP2B	22	11	dorsal radial glia
BCL9L	21	12	dorsal radial glia
CBX4	21	13	dorsal radial glia
CISD3	21	14	dorsal radial glia
DLX2-AS1	21	15	dorsal radial glia
FBXL18	21	16	dorsal radial glia
FIRRE	21	17	dorsal radial glia
IRF2BPL	21	18	dorsal radial glia
LAMA5	21	19	dorsal radial glia
LINC01412	21	20	dorsal radial glia
LINC01679	21	21	dorsal radial glia
LYPD6B	21	22	dorsal radial glia
MFAP2	21	23	dorsal radial glia
MTSS1L	21	24	dorsal radial glia
NEUROD2	21	25	dorsal radial glia
NR1D1	21	26	dorsal radial glia
OTX1	21	27	dorsal radial glia
PAUPAR	21	28	dorsal radial glia
PON3	21	29	dorsal radial glia
POU3F3	21	30	dorsal radial glia
SRXN1	21	31	dorsal radial glia
TBX2	21	32	dorsal radial glia
ADGRA2	20	33	dorsal radial glia
ADGRG1	20	34	dorsal radial glia
AP1G2	20	35	dorsal radial glia
BCAR1	20	36	dorsal radial glia
CAMK2A	20	37	dorsal radial glia
CCDC167	20	38	dorsal radial glia
DCANP1	20	39	dorsal radial glia
DGKZ	20	40	dorsal radial glia
FAP	20	41	dorsal radial glia
FGFR3	20	42	dorsal radial glia
FOXG1	20	43	dorsal radial glia
LINC01354	20	44	dorsal radial glia
LINC01551	20	45	dorsal radial glia
LINC02036	20	46	dorsal radial glia
MYBPHL	20	47	dorsal radial glia
NR2F2	20	48	dorsal radial glia
PTP4A3	20	49	dorsal radial glia
RAP1GAP	20	50	dorsal radial glia
RASGEF1A	20	51	dorsal radial glia
SMARCD3	20	52	dorsal radial glia
SOX2-OT	20	53	dorsal radial glia
TRIM2	20	54	dorsal radial glia
TRMT61A	20	55	dorsal radial glia
ZEB2	20	56	dorsal radial glia
ZMYND8	20	57	dorsal radial glia
ADGRB2	19	58	dorsal radial glia
ALPK1	19	59	dorsal radial glia
ARHGAP23	19	60	dorsal radial glia
BCOR	19	61	dorsal radial glia
BOC	19	62	dorsal radial glia
C10orf91	19	63	dorsal radial glia
CALY	19	64	dorsal radial glia
CATIP	19	65	dorsal radial glia
CELF2	19	66	dorsal radial glia
CRIP2	19	67	dorsal radial glia
DEGS2	19	68	dorsal radial glia
DMRTA2	19	69	dorsal radial glia
DNAH5	19	70	dorsal radial glia
DSCAML1	19	71	dorsal radial glia
EMX2	19	72	dorsal radial glia
FOXC1	19	73	dorsal radial glia
GJA3	19	74	dorsal radial glia
GLIS2-AS1	19	75	dorsal radial glia
LINC00963	19	76	dorsal radial glia
LINC01814	19	77	dorsal radial glia
LYL1	19	78	dorsal radial glia
MEIS2	19	79	dorsal radial glia
MGAT4B	19	80	dorsal radial glia
MSI1	19	81	dorsal radial glia
NXPH4	19	82	dorsal radial glia
PAX6	19	83	dorsal radial glia
PCDHGC4	19	84	dorsal radial glia
PDE2A	19	85	dorsal radial glia
PLXNB2	19	86	dorsal radial glia
PLXND1	19	87	dorsal radial glia
PRAP1	19	88	dorsal radial glia
PRR26	19	89	dorsal radial glia
PTPRZ1	19	90	dorsal radial glia
SLC43A3	19	91	dorsal radial glia
TBX4	19	92	dorsal radial glia
TEX26	19	93	dorsal radial glia
MIR9-3HG	28	1	oligodendrocyte precursor cells
FIRRE	23	2	oligodendrocyte precursor cells
ADGRB1	22	3	oligodendrocyte precursor cells
ARHGAP23	22	4	oligodendrocyte precursor cells
LINC01159	22	5	oligodendrocyte precursor cells
MIRLET7BHG	22	6	oligodendrocyte precursor cells
NEUROD2	22	7	oligodendrocyte precursor cells
NR2F2	22	8	oligodendrocyte precursor cells
RGS12	22	9	oligodendrocyte precursor cells
RTN4R	22	10	oligodendrocyte precursor cells
STK26	22	11	oligodendrocyte precursor cells
ABCC3	21	12	oligodendrocyte precursor cells
CXXC5	21	13	oligodendrocyte precursor cells
IRF2BPL	21	14	oligodendrocyte precursor cells
LAMA5	21	15	oligodendrocyte precursor cells
LINC00461	21	16	oligodendrocyte precursor cells
LINC01114	21	17	oligodendrocyte precursor cells
NKX2-4	21	18	oligodendrocyte precursor cells
SRXN1	21	19	oligodendrocyte precursor cells
TRIM2	21	20	oligodendrocyte precursor cells
APOPT1	20	21	oligodendrocyte precursor cells
ASIC4	20	22	oligodendrocyte precursor cells
ATP5D	20	23	oligodendrocyte precursor cells
BCL9L	20	24	oligodendrocyte precursor cells
FOXG1	20	25	oligodendrocyte precursor cells
GACAT3	20	26	oligodendrocyte precursor cells
GJD3	20	27	oligodendrocyte precursor cells
GSK3A	20	28	oligodendrocyte precursor cells
GTF2IRD1	20	29	oligodendrocyte precursor cells
IFIT3	20	30	oligodendrocyte precursor cells
IGSF1	20	31	oligodendrocyte precursor cells
LIMS2	20	32	oligodendrocyte precursor cells
LINC00945	20	33	oligodendrocyte precursor cells
LPCAT1	20	34	oligodendrocyte precursor cells
NXPH4	20	35	oligodendrocyte precursor cells
PCDHGC3	20	36	oligodendrocyte precursor cells
PDCD1	20	37	oligodendrocyte precursor cells
PDE2A	20	38	oligodendrocyte precursor cells
PTP4A3	20	39	oligodendrocyte precursor cells
RAP1GAP	20	40	oligodendrocyte precursor cells
RTP5	20	41	oligodendrocyte precursor cells
SLC11A1	20	42	oligodendrocyte precursor cells
SLC12A7	20	43	oligodendrocyte precursor cells
SOX2	20	44	oligodendrocyte precursor cells
SOX8	20	45	oligodendrocyte precursor cells
YIF1A	20	46	oligodendrocyte precursor cells
ACTG1	19	47	oligodendrocyte precursor cells
ARC	19	48	oligodendrocyte precursor cells
ARSI	19	49	oligodendrocyte precursor cells
BCAR1	19	50	oligodendrocyte precursor cells
BCOR	19	51	oligodendrocyte precursor cells
CBX4	19	52	oligodendrocyte precursor cells
CNIH2	19	53	oligodendrocyte precursor cells
DMTN	19	54	oligodendrocyte precursor cells
FBXL18	19	55	oligodendrocyte precursor cells
FGFR3	19	56	oligodendrocyte precursor cells
H1FOO	19	57	oligodendrocyte precursor cells
KCNIP3	19	58	oligodendrocyte precursor cells
KCNMB1	19	59	oligodendrocyte precursor cells
LHX2	19	60	oligodendrocyte precursor cells
LINC00963	19	61	oligodendrocyte precursor cells
LINC01101	19	62	oligodendrocyte precursor cells
LINC01353	19	63	oligodendrocyte precursor cells
LINC01354	19	64	oligodendrocyte precursor cells
LINC01819	19	65	oligodendrocyte precursor cells
LYPD6B	19	66	oligodendrocyte precursor cells
NFKB2	19	67	oligodendrocyte precursor cells
NODAL	19	68	oligodendrocyte precursor cells
NR1D1	19	69	oligodendrocyte precursor cells
ODF3L1	19	70	oligodendrocyte precursor cells
OGFR	19	71	oligodendrocyte precursor cells
PAUPAR	19	72	oligodendrocyte precursor cells
PCDHGC5	19	73	oligodendrocyte precursor cells
PCSK9	19	74	oligodendrocyte precursor cells
PDIA5	19	75	oligodendrocyte precursor cells
PNCK	19	76	oligodendrocyte precursor cells
POU3F3	19	77	oligodendrocyte precursor cells
PRDM16	19	78	oligodendrocyte precursor cells
PRR26	19	79	oligodendrocyte precursor cells
STRA6	19	80	oligodendrocyte precursor cells
TMEM105	19	81	oligodendrocyte precursor cells
TRMT61A	19	82	oligodendrocyte precursor cells
VASN	19	83	oligodendrocyte precursor cells
MIR9-3HG	420	1	neurons
TRIM2	418	2	neurons
BCAR1	411	3	neurons
SOX2	400	4	neurons
LINC00461	398	5	neurons
FIRRE	397	6	neurons
PAX6	386	7	neurons
NXPH4	373	8	neurons
IRF2BPL	369	9	neurons
SRXN1	369	10	neurons
GLIS2-AS1	368	11	neurons
MTSS1L	368	12	neurons
CBX4	367	13	neurons
ISLR	364	14	neurons
TRMT61A	364	15	neurons
LHX2	363	16	neurons
RTN4R	363	17	neurons
COL9A3	361	18	neurons
DKFZp686K1684	360	19	neurons
FGFR3	360	20	neurons
BCOR	359	21	neurons
CXXC5	359	22	neurons
MGAT4B	357	23	neurons
LINC01412	352	24	neurons
NR2F1	351	25	neurons
PWWP2B	351	26	neurons
TBX2	351	27	neurons
NR1D1	349	28	neurons
SKIDA1	348	29	neurons
TMEM107	348	30	neurons
LINC00963	347	31	neurons
DLX1	345	32	neurons
LINC01679	345	33	neurons
MIR124-2HG	345	34	neurons
RHOF	344	35	neurons
SAMD11	344	36	neurons
ASIC4	343	37	neurons
CRIP2	343	38	neurons
ZMYND8	343	39	neurons
ADGRB2	342	40	neurons
ARHGAP23	342	41	neurons
LAMA5	342	42	neurons
TNRC18	342	43	neurons
SHMT2	341	44	neurons
DGKZ	340	45	neurons
PDE2A	340	46	neurons
PLXNB2	340	47	neurons
STK26	340	48	neurons
CKB	337	49	neurons
YIF1A	336	50	neurons
TWNK	335	51	neurons
MRPL43	334	52	neurons
VSTM2L	334	53	neurons
NEUROD2	333	54	neurons
CRB2	332	55	neurons
DMTN	332	56	neurons
INF2	332	57	neurons
ZEB2	332	58	neurons
AP1G2	331	59	neurons
ARX	331	60	neurons
DSCAML1	331	61	neurons
ISYNA1	331	62	neurons
DLX2	330	63	neurons
LINC01354	329	64	neurons
MDK	329	65	neurons
ANXA2R	328	66	neurons
CCDC33	328	67	neurons
SCX	328	68	neurons
KCNH2	327	69	neurons
PSD2-AS1	327	70	neurons
VAMP2	327	71	neurons
BCL9L	326	72	neurons
C14orf180	326	73	neurons
GATA2	326	74	neurons
IMPDH1	326	75	neurons
SCRT2	326	76	neurons
SHF	326	77	neurons
LFNG	325	78	neurons
RARA	325	79	neurons
AGRN	323	80	neurons
AHDC1	323	81	neurons
GAS2L1	323	82	neurons
PLXND1	322	83	neurons
CORO2B	321	84	neurons
GPC1	321	85	neurons
MSI1	321	86	neurons
ARL4D	320	87	neurons
NFIC	320	88	neurons
CHRNA4	319	89	neurons
MEIS2	319	90	neurons
NR2F2	319	91	neurons
NUAK2	319	92	neurons
PTP4A3	319	93	neurons
HSPB1	318	94	neurons
CCDC167	317	95	neurons
DBN1	317	96	neurons
PDGFRB	317	97	neurons
ALDH1B1	316	98	neurons
MFAP2	316	99	neurons
RXRA	316	100	neurons
TP53I13	316	101	neurons
ARC	315	102	neurons
CTDSP1	315	103	neurons
EBF3	315	104	neurons
KCNIP3	315	105	neurons
LINC01503	315	106	neurons
BORCS6	313	107	neurons
FSCN2	313	108	neurons
IGSF9B	313	109	neurons
NFKB2	313	110	neurons
C1orf61	312	111	neurons
IRF2BP2	312	112	neurons
SDC3	312	113	neurons
ABHD15	311	114	neurons
ELFN2	311	115	neurons
LINC01159	311	116	neurons
PAUPAR	311	117	neurons
ACTG1	310	118	neurons
BHLHE22	310	119	neurons
C10orf91	310	120	neurons
CISD3	310	121	neurons
DGAT1	310	122	neurons
FEZF2	310	123	neurons
MIATNB	310	124	neurons
ODF3L1	310	125	neurons
CELF2	309	126	neurons
DLX2-AS1	309	127	neurons
HES1	309	128	neurons
PCDHGC4	309	129	neurons
MAPK12	308	130	neurons
MAST1	308	131	neurons
RGMA	308	132	neurons
SLC12A7	308	133	neurons
ABCF2	307	134	neurons
CDK5R1	306	135	neurons
FSCN1	306	136	neurons
LINC00599	306	137	neurons
POU3F3	306	138	neurons
SLC6A1	306	139	neurons
ABCC3	305	140	neurons
PCDHGC3	305	141	neurons
SETD1B	305	142	neurons
SLC19A1	305	143	neurons
STRA6	305	144	neurons
TEX26	305	145	neurons
LINC00322	304	146	neurons
CISTR	303	147	neurons
THRA	303	148	neurons
ATOH8	302	149	neurons
LINC01315	302	150	neurons
RASSF4	302	151	neurons
SETD6	302	152	neurons
CNTFR	301	153	neurons
FOXG1	301	154	neurons
POLR2L	301	155	neurons
SPATA20	301	156	neurons
HPCA	300	157	neurons
KLF16	300	158	neurons
MED24	300	159	neurons
NAA38	300	160	neurons
PRR34	300	161	neurons
RALGDS	300	162	neurons
CGNL1	299	163	neurons
CYB5D1	299	164	neurons
GMPPA	299	165	neurons
VILL	299	166	neurons
ATP5D	298	167	neurons
MGST2	298	168	neurons
ZNF608	298	169	neurons
MTSS1L	450	1	immune
PLXND1	446	2	immune
NIM1K	443	3	immune
SELENOP	434	4	immune
FSCN1	432	5	immune
TMEM107	426	6	immune
PWWP2B	425	7	immune
ANXA2R	417	8	immune
BCL9L	416	9	immune
CATIP	414	10	immune
SLC12A7	413	11	immune
FBXL18	407	12	immune
SELPLG	406	13	immune
SERPINB9	405	14	immune
CSK	400	15	immune
LINC00963	400	16	immune
CMIP	399	17	immune
BCAR1	397	18	immune
SLC19A1	397	19	immune
SH3BP2	395	20	immune
PARP10	394	21	immune
RHOF	394	22	immune
BTG2	393	23	immune
TMSB4X	391	24	immune
C10orf10	390	25	immune
ELF4	388	26	immune
LFNG	388	27	immune
MDK	388	28	immune
TNRC18	388	29	immune
ZFHX3	388	30	immune
HOOK2	383	31	immune
CASP10	382	32	immune
CATIP-AS1	382	33	immune
INF2	382	34	immune
CLCN4	381	35	immune
DGKZ	381	36	immune
PLEC	380	37	immune
GRK2	379	38	immune
ARHGAP25	378	39	immune
EPHA2	378	40	immune
RALGDS	376	41	immune
ELMSAN1	375	42	immune
IRF2BP2	375	43	immune
LIF	375	44	immune
BCOR	374	45	immune
ZFP36L1	374	46	immune
BORCS6	373	47	immune
CBX4	373	48	immune
SERPINB9P1	372	49	immune
TNS3	372	50	immune
CMTM7	371	51	immune
LINC01136	371	52	immune
ZFP36L2	371	53	immune
MGAT4B	370	54	immune
TRMT1	369	55	immune
DNMT3A	368	56	immune
ITGA5	367	57	immune
TNFRSF1B	367	58	immune
COL9A3	365	59	immune
FMNL1	365	60	immune
NINJ1	365	61	immune
BIN1	364	62	immune
GPR132	363	63	immune
GRINA	363	64	immune
TALAM1	363	65	immune
IFITM1	362	66	immune
RASSF5	362	67	immune
LAPTM5	360	68	immune
PTPN6	360	69	immune
RASSF4	360	70	immune
XPNPEP2	359	71	immune
CCDC152	358	72	immune
ERGIC1	358	73	immune
SETD1B	358	74	immune
TSPOAP1	358	75	immune
NR2F2	357	76	immune
SAMD14	357	77	immune
SH3TC1	357	78	immune
VSIR	357	79	immune
KBTBD11	356	80	immune
ADGRA2	355	81	immune
ATP5D	355	82	immune
DLX1	355	83	immune
ODF3L1	355	84	immune
SUPT4H1	355	85	immune
VAMP2	355	86	immune
HDAC7	354	87	immune
PNMA1	354	88	immune
LPCAT1	353	89	immune
SLC22A5	353	90	immune
TXNIP	353	91	immune
SASH3	352	92	immune
ADORA2A	351	93	immune
CD34	351	94	immune
PGAM2	351	95	immune
PLAU	351	96	immune
PLXNB2	351	97	immune
RIN3	351	98	immune
SORBS3	351	99	immune
TBC1D2B	351	100	immune
ZNF503	351	101	immune
CDKN1B	350	102	immune
MRPL52	350	103	immune
SLC25A29	350	104	immune
CTSB	349	105	immune
DLX2	349	106	immune
FAM78A	349	107	immune
LRRFIP1	349	108	immune
MCL1	349	109	immune
NFATC1	349	110	immune
PLP2	349	111	immune
RASA3	349	112	immune
SLC29A1	349	113	immune
BCL6	348	114	immune
EGFL7	348	115	immune
JUNB	348	116	immune
LINC01126	348	117	immune
NACC1	348	118	immune
SLC7A7	348	119	immune
TUBB2B	348	120	immune
FAM49A	347	121	immune
MAPK11	347	122	immune
SLC48A1	347	123	immune
C10orf91	346	124	immune
GLRX	346	125	immune
NUAK2	346	126	immune
SH3BP5	346	127	immune
ACTB	345	128	immune
AHDC1	345	129	immune
LINC01547	345	130	immune
MALAT1	345	131	immune
MID2	345	132	immune
AURKB	344	133	immune
DBN1	344	134	immune
FAM207A	344	135	immune
RNF43	344	136	immune
SHMT2	344	137	immune
IFITM10	343	138	immune
UPK3A	342	139	immune
ADA	341	140	immune
NAA38	341	141	immune
NRARP	341	142	immune
PRKCD	341	143	immune
CIRBP	340	144	immune
CYB5D1	340	145	immune
ECE1	340	146	immune
LINC01220	340	147	immune
LINC01814	340	148	immune
PLEKHG2	340	149	immune
PLPP7	340	150	immune
RARA	340	151	immune
RHOBTB2	340	152	immune
ZFP36	340	153	immune
DLL4	339	154	immune
FES	339	155	immune
NOL4L	339	156	immune
SERTAD2	339	157	immune
CD44	338	158	immune
DEGS2	338	159	immune
IMPDH1	338	160	immune
LINC01089	338	161	immune
C5orf56	337	162	immune
SOGA1	337	163	immune
KLF16	336	164	immune
MED24	336	165	immune
ABHD15	335	166	immune
BID	335	167	immune
CBFA2T3	335	168	immune
FAM131C	335	169	immune
GPR146	335	170	immune
HSPB1	335	171	immune
ITM2C	335	172	immune
LMNA	335	173	immune
LYL1	335	174	immune
FAM53B	334	175	immune
MIR200CHG	334	176	immune
TBC1D14	334	177	immune
TLR2	334	178	immune
TCEA2	333	179	immune
HBZ	115	1	erythroblasts
SELENOP	114	2	erythroblasts
ALB	111	3	erythroblasts
TRIM2	109	4	erythroblasts
HDAC7	105	5	erythroblasts
TNFRSF25	105	6	erythroblasts
BGLT3	104	7	erythroblasts
BCOR	103	8	erythroblasts
GYPC	103	9	erythroblasts
GLRX5	102	10	erythroblasts
MBNL1	100	11	erythroblasts
CDKN1B	99	12	erythroblasts
FAM20B	99	13	erythroblasts
HBD	99	14	erythroblasts
HBM	99	15	erythroblasts
IRF2BP2	99	16	erythroblasts
LGALS9	99	17	erythroblasts
PIP5KL1	99	18	erythroblasts
SUPT4H1	99	19	erythroblasts
ZPBP	99	20	erythroblasts
MTSS1L	98	21	erythroblasts
SERP2	98	22	erythroblasts
CBX4	97	23	erythroblasts
LMO2	97	24	erythroblasts
ENDOD1	96	25	erythroblasts
KBTBD11	96	26	erythroblasts
LINC00528	96	27	erythroblasts
TAL1	96	28	erythroblasts
CATIP	95	29	erythroblasts
ERAL1	95	30	erythroblasts
JUNB	95	31	erythroblasts
KCNH2	95	32	erythroblasts
PTPN7	95	33	erythroblasts
SAMD14	95	34	erythroblasts
ZFP36L1	95	35	erythroblasts
BCL9L	94	36	erythroblasts
CD36	94	37	erythroblasts
IGF2	94	38	erythroblasts
IL2RG	94	39	erythroblasts
NIM1K	94	40	erythroblasts
RBM38	94	41	erythroblasts
SEMA7A	94	42	erythroblasts
ZFP36L2	94	43	erythroblasts
ANXA2R	93	44	erythroblasts
CATIP-AS1	93	45	erythroblasts
HBG1	93	46	erythroblasts
NPM2	93	47	erythroblasts
PCSK6	93	48	erythroblasts
TNRC18	93	49	erythroblasts
SLC11A1	92	50	erythroblasts
SLC12A7	92	51	erythroblasts
TNS3	92	52	erythroblasts
TRMT1	92	53	erythroblasts
ZNF273	92	54	erythroblasts
DLX1	91	55	erythroblasts
EIF4G1	91	56	erythroblasts
FAM213A	91	57	erythroblasts
FES	91	58	erythroblasts
FSCN1	91	59	erythroblasts
GPR68	91	60	erythroblasts
LINC01126	91	61	erythroblasts
PLXND1	91	62	erythroblasts
SLC19A1	91	63	erythroblasts
TMEM107	91	64	erythroblasts
BID	90	65	erythroblasts
FAM160B2	90	66	erythroblasts
FAM222B	90	67	erythroblasts
KLF16	90	68	erythroblasts
NR2F2	90	69	erythroblasts
RHOF	90	70	erythroblasts
COL18A1	89	71	erythroblasts
CXorf65	89	72	erythroblasts
HAND1	89	73	erythroblasts
HBA1	89	74	erythroblasts
HBG2	89	75	erythroblasts
HOOK2	89	76	erythroblasts
SELPLG	89	77	erythroblasts
SLC7A5	89	78	erythroblasts
CSK	88	79	erythroblasts
KCNJ12	88	80	erythroblasts
LINC01625	88	81	erythroblasts
NLGN3	88	82	erythroblasts
PLPP7	88	83	erythroblasts
PNMA1	88	84	erythroblasts
RALGDS	88	85	erythroblasts
SP8	88	86	erythroblasts
ARRB1	87	87	erythroblasts
BTG2	87	88	erythroblasts
DLX2	87	89	erythroblasts
DNAJC6	87	90	erythroblasts
DPM2	87	91	erythroblasts
ECE1	87	92	erythroblasts
EGFL7	87	93	erythroblasts
ELF4	87	94	erythroblasts
G0S2	87	95	erythroblasts
GP9	87	96	erythroblasts
LAPTM5	87	97	erythroblasts
NACC1	87	98	erythroblasts
RXRA	87	99	erythroblasts
SERPINB9P1	87	100	erythroblasts
SHF	87	101	erythroblasts
ZNF503	87	102	erythroblasts
ANK1	86	103	erythroblasts
GLRX	86	104	erythroblasts
HEMGN	86	105	erythroblasts
MAP2K3	86	106	erythroblasts
MIDN	86	107	erythroblasts
PDZD7	86	108	erythroblasts
PLP2	86	109	erythroblasts
SERPINB9	86	110	erythroblasts
SFXN3	86	111	erythroblasts
SLC25A29	86	112	erythroblasts
ST3GAL2	86	113	erythroblasts
TMSB4X	86	114	erythroblasts
B3GNT7	85	115	erythroblasts
CASC10	85	116	erythroblasts
CTBP2	85	117	erythroblasts
DOCK8	85	118	erythroblasts
GYPA	85	119	erythroblasts
IQSEC1	85	120	erythroblasts
MED12	85	121	erythroblasts
MRPL43	85	122	erythroblasts
PHOSPHO1	85	123	erythroblasts
PIEZO1	85	124	erythroblasts
RARRES1	85	125	erythroblasts
SPTA1	85	126	erythroblasts
TWNK	85	127	erythroblasts
UTF1	85	128	erythroblasts
ZMYND8	85	129	erythroblasts
CLU	84	130	erythroblasts
DUSP9	84	131	erythroblasts
EPHA2	84	132	erythroblasts
HOXB4	84	133	erythroblasts
IDUA	84	134	erythroblasts
MXI1	84	135	erythroblasts
NBPF1	84	136	erythroblasts
PCK1	84	137	erythroblasts
PQLC1	84	138	erythroblasts
TRMO	84	139	erythroblasts
USP7	84	140	erythroblasts
TNS3	50	1	ciliated
SFTA3	49	2	ciliated
SFTPB	48	3	ciliated
ECE1	47	4	ciliated
LAMA5	47	5	ciliated
TBX2	47	6	ciliated
HOXA5	46	7	ciliated
BCL9L	45	8	ciliated
TNS1	45	9	ciliated
C5orf38	44	10	ciliated
IRX2	44	11	ciliated
NR2F2	44	12	ciliated
PLXND1	44	13	ciliated
TBX5	43	14	ciliated
BAHCC1	42	15	ciliated
BCOR	42	16	ciliated
DGKZ	42	17	ciliated
EGFL7	42	18	ciliated
EPHA2	42	19	ciliated
HOXA2	42	20	ciliated
HOXA3	42	21	ciliated
TBX4	42	22	ciliated
IRF2BP2	41	23	ciliated
NFIC	41	24	ciliated
TJP2	41	25	ciliated
CBX4	40	26	ciliated
FBXL18	40	27	ciliated
FOXF2	40	28	ciliated
HOXA1	40	29	ciliated
HOXB3	40	30	ciliated
ANXA2R	39	31	ciliated
CD34	39	32	ciliated
CMIP	39	33	ciliated
CUEDC1	39	34	ciliated
HOXA13	39	35	ciliated
LINC02015	39	36	ciliated
MTSS1L	39	37	ciliated
NKX2-1	39	38	ciliated
P2RX2	39	39	ciliated
PHLDA3	39	40	ciliated
PIM3	39	41	ciliated
PLEC	39	42	ciliated
SKI	39	43	ciliated
SLA	39	44	ciliated
STARD13	39	45	ciliated
TNRC18	39	46	ciliated
AHDC1	38	47	ciliated
CAPN2	38	48	ciliated
ELMSAN1	38	49	ciliated
FSCN1	38	50	ciliated
GATA6	38	51	ciliated
GPR20	38	52	ciliated
HOXA6	38	53	ciliated
ISYNA1	38	54	ciliated
MRPL52	38	55	ciliated
NFIA-AS1	38	56	ciliated
NMUR1	38	57	ciliated
PARP10	38	58	ciliated
PWWP2B	38	59	ciliated
SYNPO	38	60	ciliated
ZFHX3	38	61	ciliated
ADGRA2	37	62	ciliated
AQP1	37	63	ciliated
BCAR1	37	64	ciliated
C10orf10	37	65	ciliated
CATIP-AS1	37	66	ciliated
DLL4	37	67	ciliated
FOXA1	37	68	ciliated
GPR132	37	69	ciliated
HOXB4	37	70	ciliated
IL1RL2	37	71	ciliated
KRT15	37	72	ciliated
LINC01412	37	73	ciliated
MED24	37	74	ciliated
NOS3	37	75	ciliated
PDLIM2	37	76	ciliated
PLXNB2	37	77	ciliated
PRICKLE2	37	78	ciliated
PSD2-AS1	37	79	ciliated
RAB17	37	80	ciliated
SAMD11	37	81	ciliated
SHMT2	37	82	ciliated
SLC25A34	37	83	ciliated
TACC1	37	84	ciliated
TBX1	37	85	ciliated
TTC6	37	86	ciliated
UPK3B	37	87	ciliated
ZNF503	37	88	ciliated
ACTB	36	89	ciliated
ADGRF5	36	90	ciliated
C10orf91	36	91	ciliated
CLEC3B	36	92	ciliated
DLX1	36	93	ciliated
DLX2	36	94	ciliated
GJB2	36	95	ciliated
GTF2IRD1	36	96	ciliated
HOXD11	36	97	ciliated
LIF	36	98	ciliated
LIMS2	36	99	ciliated
NRARP	36	100	ciliated
PLCB2	36	101	ciliated
PRR26	36	102	ciliated
RPS21	36	103	ciliated
SLC12A7	36	104	ciliated
SLC9A3R2	36	105	ciliated
SORBS3	36	106	ciliated
STARD3	36	107	ciliated
TMEM107	36	108	ciliated
TNFRSF25	36	109	ciliated
TRMT1	36	110	ciliated
TRMT61A	36	111	ciliated
ATOH8	35	112	ciliated
C11orf44	35	113	ciliated
CATIP	35	114	ciliated
COL9A3	35	115	ciliated
CXCL17	35	116	ciliated
DBN1	35	117	ciliated
DEGS2	35	118	ciliated
DPF1	35	119	ciliated
FGFR3	35	120	ciliated
FILIP1	35	121	ciliated
GAS6	35	122	ciliated
GAS6-AS2	35	123	ciliated
GRINA	35	124	ciliated
HOOK2	35	125	ciliated
HOXA4	35	126	ciliated
LINC00261	35	127	ciliated
LINC01814	35	128	ciliated
LRCOL1	35	129	ciliated
LRRFIP1	35	130	ciliated
MAPK11	35	131	ciliated
MFAP2	35	132	ciliated
NHSL1	35	133	ciliated
OTX1	35	134	ciliated
PDGFRB	35	135	ciliated
PHLDB1	35	136	ciliated
PRDM6	35	137	ciliated
PTP4A3	35	138	ciliated
SDC1	35	139	ciliated
SOX18	35	140	ciliated
STX11	35	141	ciliated
SUSD2	35	142	ciliated
TYRO3	35	143	ciliated
VAMP2	35	144	ciliated
ZC3H12D	35	145	ciliated
LMNA	89	1	keratinocytes
PWWP2B	86	2	keratinocytes
BCAR1	84	3	keratinocytes
FBXL18	83	4	keratinocytes
SEMA4A	82	5	keratinocytes
IRX2	81	6	keratinocytes
MTSS1L	81	7	keratinocytes
ANXA1	80	8	keratinocytes
TNS3	80	9	keratinocytes
C5orf38	79	10	keratinocytes
EPHA2	79	11	keratinocytes
HOXA10	79	12	keratinocytes
HOXA11	79	13	keratinocytes
SLC2A3	79	14	keratinocytes
ACTB	78	15	keratinocytes
EMP1	78	16	keratinocytes
FOSB	78	17	keratinocytes
LINC01220	78	18	keratinocytes
PLEC	78	19	keratinocytes
HOXA9	77	20	keratinocytes
ARHGAP23	76	21	keratinocytes
PARP10	76	22	keratinocytes
SLC12A7	76	23	keratinocytes
TFAP2B	76	24	keratinocytes
ERGIC1	75	25	keratinocytes
SCARF2	75	26	keratinocytes
TRIM2	75	27	keratinocytes
WNT6	75	28	keratinocytes
FAM174B	74	29	keratinocytes
PKP1	74	30	keratinocytes
TBX1	74	31	keratinocytes
WNT10A	74	32	keratinocytes
ADGRA2	73	33	keratinocytes
BCL9L	73	34	keratinocytes
CHD9	73	35	keratinocytes
RTN2	73	36	keratinocytes
COL9A3	72	37	keratinocytes
GLIS2-AS1	72	38	keratinocytes
HOXA2	72	39	keratinocytes
ISYNA1	72	40	keratinocytes
MYOM2	72	41	keratinocytes
NMUR1	72	42	keratinocytes
SHMT2	72	43	keratinocytes
CRIP2	71	44	keratinocytes
ELF4	71	45	keratinocytes
KRT17	71	46	keratinocytes
LINC00518	71	47	keratinocytes
TNRC18	71	48	keratinocytes
BCOR	70	49	keratinocytes
CBX4	70	50	keratinocytes
DGKZ	70	51	keratinocytes
DUOX1	70	52	keratinocytes
DUOXA1	70	53	keratinocytes
EMILIN3	70	54	keratinocytes
HOXA7	70	55	keratinocytes
IGFBP2	70	56	keratinocytes
MAPK11	70	57	keratinocytes
SH3TC1	70	58	keratinocytes
TMEM107	70	59	keratinocytes
ANXA2R	69	60	keratinocytes
CATIP-AS1	69	61	keratinocytes
FOXC1	69	62	keratinocytes
GPKOW	69	63	keratinocytes
GPR132	69	64	keratinocytes
GPRIN2	69	65	keratinocytes
GRINA	69	66	keratinocytes
KRT80	69	67	keratinocytes
LAMA5	69	68	keratinocytes
MDK	69	69	keratinocytes
SLC48A1	69	70	keratinocytes
TBX2	69	71	keratinocytes
TSPAN15	69	72	keratinocytes
VAMP2	69	73	keratinocytes
ARFGEF3	68	74	keratinocytes
CSK	68	75	keratinocytes
GAS6	68	76	keratinocytes
GAS6-AS2	68	77	keratinocytes
GTF2IRD1	68	78	keratinocytes
HOOK2	68	79	keratinocytes
HOXA13	68	80	keratinocytes
INPP5J	68	81	keratinocytes
IRF2BP2	68	82	keratinocytes
JUND	68	83	keratinocytes
LINC01354	68	84	keratinocytes
MIDN	68	85	keratinocytes
NRARP	68	86	keratinocytes
PLP2	68	87	keratinocytes
PLXNB2	68	88	keratinocytes
RHOF	68	89	keratinocytes
SORBS3	68	90	keratinocytes
TARBP1	68	91	keratinocytes
TUBB2B	68	92	keratinocytes
ATOH8	67	93	keratinocytes
ATP5D	67	94	keratinocytes
BCL6	67	95	keratinocytes
COX4I2	67	96	keratinocytes
PSD2-AS1	67	97	keratinocytes
RET	67	98	keratinocytes
ZFP36L1	67	99	keratinocytes
AURKB	66	100	keratinocytes
BGN	66	101	keratinocytes
BORCS6	66	102	keratinocytes
CABLES1	66	103	keratinocytes
CUEDC1	66	104	keratinocytes
FGFR3	66	105	keratinocytes
FMOD	66	106	keratinocytes
GJA3	66	107	keratinocytes
MEX3A	66	108	keratinocytes
NDUFA4L2	66	109	keratinocytes
OAF	66	110	keratinocytes
P2RX2	66	111	keratinocytes
PCDHGC3	66	112	keratinocytes
PLEKHG3	66	113	keratinocytes
PPM1N	66	114	keratinocytes
RGAG1	66	115	keratinocytes
TRIM29	66	116	keratinocytes
TRMT61A	66	117	keratinocytes
ARRB1	65	118	keratinocytes
BAHCC1	65	119	keratinocytes
C19orf53	65	120	keratinocytes
CKB	65	121	keratinocytes
DLX1	65	122	keratinocytes
EDN2	65	123	keratinocytes
ENDOU	65	124	keratinocytes
FAM131C	65	125	keratinocytes
FSCN1	65	126	keratinocytes
GPC1	65	127	keratinocytes
GPR20	65	128	keratinocytes
GRK2	65	129	keratinocytes
IRF5	65	130	keratinocytes
LINC00163	65	131	keratinocytes
LINC01960	65	132	keratinocytes
MFSD7	65	133	keratinocytes
POMC	65	134	keratinocytes
POMZP3	65	135	keratinocytes
RPL10A	65	136	keratinocytes
SEMA3B	65	137	keratinocytes
SERPINB13	65	138	keratinocytes
SLA	65	139	keratinocytes
STARD10	65	140	keratinocytes
TRIB3	65	141	keratinocytes
UPK3B	65	142	keratinocytes
CLDN18	27	1	chief and neck cells
FAM71A	27	2	chief and neck cells
NR2F2	27	3	chief and neck cells
PAX8-AS1	27	4	chief and neck cells
AGR2	24	5	chief and neck cells
CXXC5	24	6	chief and neck cells
FBXL18	23	7	chief and neck cells
FSCN1	23	8	chief and neck cells
GATA6	23	9	chief and neck cells
GPRIN2	23	10	chief and neck cells
LINC01358	23	11	chief and neck cells
SIM2	23	12	chief and neck cells
BCL9L	22	13	chief and neck cells
GCOM1	22	14	chief and neck cells
HSD52	22	15	chief and neck cells
IL33	22	16	chief and neck cells
LINC02012	22	17	chief and neck cells
MCF2L	22	18	chief and neck cells
MYZAP	22	19	chief and neck cells
PLEC	22	20	chief and neck cells
RNPEP	22	21	chief and neck cells
TBX2	22	22	chief and neck cells
TNS3	22	23	chief and neck cells
ARHGAP8	21	24	chief and neck cells
CDC42EP1	21	25	chief and neck cells
CERK	21	26	chief and neck cells
CISD3	21	27	chief and neck cells
CLU	21	28	chief and neck cells
ESPN	21	29	chief and neck cells
FMOD	21	30	chief and neck cells
GATA5	21	31	chief and neck cells
GSTA1	21	32	chief and neck cells
KHDC1	21	33	chief and neck cells
LIF	21	34	chief and neck cells
NRARP	21	35	chief and neck cells
PARP10	21	36	chief and neck cells
PIM3	21	37	chief and neck cells
PLXND1	21	38	chief and neck cells
SERP2	21	39	chief and neck cells
TACR2	21	40	chief and neck cells
TJP2	21	41	chief and neck cells
TMBIM1	21	42	chief and neck cells
ACTB	20	43	chief and neck cells
ARRB1	20	44	chief and neck cells
ATOH8	20	45	chief and neck cells
BCAR1	20	46	chief and neck cells
BTG2	20	47	chief and neck cells
CARMN	20	48	chief and neck cells
CATIP	20	49	chief and neck cells
CBX4	20	50	chief and neck cells
CRIP2	20	51	chief and neck cells
DMTN	20	52	chief and neck cells
EPHA2	20	53	chief and neck cells
FGF17	20	54	chief and neck cells
FLNB	20	55	chief and neck cells
GATA4	20	56	chief and neck cells
GYPC	20	57	chief and neck cells
HES2	20	58	chief and neck cells
HNF1A	20	59	chief and neck cells
HNF1A-AS1	20	60	chief and neck cells
IRF2BP2	20	61	chief and neck cells
KRT15	20	62	chief and neck cells
LAMA5	20	63	chief and neck cells
LINC00330	20	64	chief and neck cells
LINC00963	20	65	chief and neck cells
LINC01136	20	66	chief and neck cells
LIPH	20	67	chief and neck cells
MECOM	20	68	chief and neck cells
PNMA1	20	69	chief and neck cells
PRDM16	20	70	chief and neck cells
PRRT4	20	71	chief and neck cells
PWWP2B	20	72	chief and neck cells
RAB17	20	73	chief and neck cells
RHOF	20	74	chief and neck cells
SLC7A5	20	75	chief and neck cells
SNHG3	20	76	chief and neck cells
TAGLN	20	77	chief and neck cells
TSPAN15	20	78	chief and neck cells
VSIG2	20	79	chief and neck cells
ZNF503	20	80	chief and neck cells
ACTG1	19	81	chief and neck cells
ADA	19	82	chief and neck cells
AHNAK	19	83	chief and neck cells
AP1G2	19	84	chief and neck cells
ATP5I	19	85	chief and neck cells
BCOR	19	86	chief and neck cells
BIK	19	87	chief and neck cells
C9orf152	19	88	chief and neck cells
CAPN2	19	89	chief and neck cells
CATIP-AS1	19	90	chief and neck cells
CFAP65	19	91	chief and neck cells
COL9A3	19	92	chief and neck cells
CYP2W1	19	93	chief and neck cells
DKFZP434K028	19	94	chief and neck cells
ELF3	19	95	chief and neck cells
FAM174B	19	96	chief and neck cells
FES	19	97	chief and neck cells
FGFR3	19	98	chief and neck cells
FOSL2	19	99	chief and neck cells
FOXA1	19	100	chief and neck cells
GAS2L1	19	101	chief and neck cells
GJB2	19	102	chief and neck cells
GRINA	19	103	chief and neck cells
HDAC7	19	104	chief and neck cells
INPP5J	19	105	chief and neck cells
ITPR3	19	106	chief and neck cells
LGR6	19	107	chief and neck cells
LINC01342	19	108	chief and neck cells
LINC01413	19	109	chief and neck cells
LIX1L	19	110	chief and neck cells
MALAT1	19	111	chief and neck cells
METRNL	19	112	chief and neck cells
MFSD4A	19	113	chief and neck cells
MPST	19	114	chief and neck cells
MTSS1L	19	115	chief and neck cells
MYRF	19	116	chief and neck cells
NEDD9	19	117	chief and neck cells
NXPH4	19	118	chief and neck cells
OSM	19	119	chief and neck cells
PDGFB	19	120	chief and neck cells
PKDCC	19	121	chief and neck cells
PLP2	19	122	chief and neck cells
SLC22A18AS	19	123	chief and neck cells
SLC38A11	19	124	chief and neck cells
SLC6A19	19	125	chief and neck cells
TALAM1	19	126	chief and neck cells
TMSB4X	19	127	chief and neck cells
TNRC18	19	128	chief and neck cells
TTC6	19	129	chief and neck cells
VAMP2	19	130	chief and neck cells
VILL	19	131	chief and neck cells
NR2F2	27	1	parietal cells
CXXC5	25	2	parietal cells
CARMN	24	3	parietal cells
FBXL18	24	4	parietal cells
PAX8-AS1	24	5	parietal cells
GCNT2	23	6	parietal cells
GSTA2	23	7	parietal cells
MCF2L	23	8	parietal cells
BCL9L	22	9	parietal cells
C9orf152	22	10	parietal cells
CLDN18	22	11	parietal cells
COL9A3	22	12	parietal cells
FAM174B	22	13	parietal cells
IGSF1	22	14	parietal cells
PIM3	22	15	parietal cells
PRDM16	22	16	parietal cells
RHOF	22	17	parietal cells
SIM2	22	18	parietal cells
SLC12A7	22	19	parietal cells
TBX2	22	20	parietal cells
TMEM147	22	21	parietal cells
TRMT61A	22	22	parietal cells
ARRB1	21	23	parietal cells
ATP4A	21	24	parietal cells
ATP4B	21	25	parietal cells
BTG2	21	26	parietal cells
FAM9C	21	27	parietal cells
FIRRE	21	28	parietal cells
GCOM1	21	29	parietal cells
HAND2	21	30	parietal cells
HOXA2	21	31	parietal cells
HOXA5	21	32	parietal cells
MFSD4A	21	33	parietal cells
MYZAP	21	34	parietal cells
NRARP	21	35	parietal cells
SLC6A8	21	36	parietal cells
TMBIM1	21	37	parietal cells
TMEM255B	21	38	parietal cells
TMSB4X	21	39	parietal cells
TNS3	21	40	parietal cells
TRAK1	21	41	parietal cells
A3GALT2	20	42	parietal cells
ATP5I	20	43	parietal cells
CBX4	20	44	parietal cells
CLIC6	20	45	parietal cells
DKFZP434K028	20	46	parietal cells
DMTN	20	47	parietal cells
FAM131C	20	48	parietal cells
FAM46B	20	49	parietal cells
FOXA1	20	50	parietal cells
GAPDHS	20	51	parietal cells
GATA4	20	52	parietal cells
GATA5	20	53	parietal cells
GATA6	20	54	parietal cells
GSTA1	20	55	parietal cells
HMGCS2	20	56	parietal cells
LINC00330	20	57	parietal cells
LINC01136	20	58	parietal cells
LPP	20	59	parietal cells
LRCH2	20	60	parietal cells
MTSS1L	20	61	parietal cells
NOL4L	20	62	parietal cells
PARP10	20	63	parietal cells
PSD2-AS1	20	64	parietal cells
PWWP2B	20	65	parietal cells
RNPEP	20	66	parietal cells
SERP2	20	67	parietal cells
SLC7A5	20	68	parietal cells
STARD13	20	69	parietal cells
TAGLN	20	70	parietal cells
TFDP1	20	71	parietal cells
TJP2	20	72	parietal cells
TNRC18	20	73	parietal cells
TTC6	20	74	parietal cells
ZFHX3	20	75	parietal cells
ZNF503	20	76	parietal cells
ACTG1	19	77	parietal cells
AHDC1	19	78	parietal cells
BARX1	19	79	parietal cells
CDC42EP1	19	80	parietal cells
CLU	19	81	parietal cells
COMT	19	82	parietal cells
COX4I2	19	83	parietal cells
CTBP2	19	84	parietal cells
DGKD	19	85	parietal cells
ELF3	19	86	parietal cells
ELF4	19	87	parietal cells
ELMSAN1	19	88	parietal cells
EPB41L1	19	89	parietal cells
FEN1	19	90	parietal cells
FGD4	19	91	parietal cells
FSCN1	19	92	parietal cells
GALK1	19	93	parietal cells
GALNT5	19	94	parietal cells
GLIS2	19	95	parietal cells
GLUL	19	96	parietal cells
HDHD3	19	97	parietal cells
HOXA1	19	98	parietal cells
IRF2BP2	19	99	parietal cells
IRX2	19	100	parietal cells
KDM2B	19	101	parietal cells
LGALS2	19	102	parietal cells
LIF	19	103	parietal cells
LINC01264	19	104	parietal cells
LINC01354	19	105	parietal cells
LINC01413	19	106	parietal cells
LINC01485	19	107	parietal cells
LIX1L	19	108	parietal cells
MYCBPAP	19	109	parietal cells
MYL5	19	110	parietal cells
NECAB3	19	111	parietal cells
PIK3C2G	19	112	parietal cells
PLEC	19	113	parietal cells
PLXND1	19	114	parietal cells
RAP1GAP	19	115	parietal cells
SELENOM	19	116	parietal cells
TACR2	19	117	parietal cells
TALAM1	19	118	parietal cells
TMEM258	19	119	parietal cells
TMPRSS2	19	120	parietal cells
VAMP2	19	121	parietal cells
WDR38	19	122	parietal cells
WISP2	19	123	parietal cells
WWC1	19	124	parietal cells
XBP1	19	125	parietal cells
ZMYND8	19	126	parietal cells
SFTA3	126	1	airway epithelial progenitor
IRX2	117	2	airway epithelial progenitor
TBX2	117	3	airway epithelial progenitor
C5orf38	116	4	airway epithelial progenitor
SFTPB	109	5	airway epithelial progenitor
HOXA2	108	6	airway epithelial progenitor
PLXND1	108	7	airway epithelial progenitor
TJP2	107	8	airway epithelial progenitor
BCOR	106	9	airway epithelial progenitor
EPHA2	106	10	airway epithelial progenitor
FOXF2	106	11	airway epithelial progenitor
HOXA5	106	12	airway epithelial progenitor
TNS3	106	13	airway epithelial progenitor
ZFHX3	105	14	airway epithelial progenitor
TBX4	104	15	airway epithelial progenitor
ANXA2R	103	16	airway epithelial progenitor
BCL9L	103	17	airway epithelial progenitor
IRF2BP2	102	18	airway epithelial progenitor
NRARP	102	19	airway epithelial progenitor
GATA6	101	20	airway epithelial progenitor
HOXA1	101	21	airway epithelial progenitor
CBX4	100	22	airway epithelial progenitor
LAMA5	100	23	airway epithelial progenitor
NR2F2	100	24	airway epithelial progenitor
P2RX2	100	25	airway epithelial progenitor
NMUR1	99	26	airway epithelial progenitor
TNRC18	99	27	airway epithelial progenitor
ZIC5	99	28	airway epithelial progenitor
ZNF503	99	29	airway epithelial progenitor
FBXL18	97	30	airway epithelial progenitor
NKX2-1	97	31	airway epithelial progenitor
PWWP2B	97	32	airway epithelial progenitor
SORBS3	97	33	airway epithelial progenitor
[truncated: 3,076 more rows]

## Sheet: S5R
column_name	column_description
Organ	organ from which the cluster was derived
Cluster_ChromBPNet	cluster ID in the format used for ChromBPNet training & analyses (as in Table S2)
L1_annot	level 1 cell type annotation (n=203)
Total_n_fragments	total number of fragments for all cells in the cluster
Model	ID for the model (defined by cluster and fold)
Fold	training fold (0 to 4)
Pass_QC	binary variable indicating whether the model passed performance thresholds and QC and was used for downstream analysis
Reason	reason for rejecting model
counts_metrics.peaks.spearmanr	ChromBPNet model performance metric: Spearman's rank correlation between observed and predicted log counts in peaks on test chromosomes
counts_metrics.peaks.pearsonr	ChromBPNet model performance metric: Pearson correlation between observed and predicted log counts in peaks on test chromosomes
counts_metrics.peaks.mse	ChromBPNet model performance metric: mean squared error between observed and predicted log counts in peak on test chromosomes
profile_metrics.peaks.median_jsd	ChromBPNet model performance metric: median Jensen Shannon Divergence between observed and predicted profiles for peaks on test chromosomes (lower is better)
profile_metrics.peaks.median_norm_jsd	ChromBPNet model performance metric: median min-max normalized JSD (higher is better)
tn5_motif_1	ChromBPNet model performance metric: max of predicted marginal footprint for Tn5 motif #1 in bias-corrected model (high response indicate that the model is still senstive to Tn5 sequence bias)
tn5_motif_2	as above for Tn5 motif #2
tn5_motif_3	as above for Tn5 motif #3
tn5_motif_4	as above for Tn5 motif #4
tn5_motif_5	as above for Tn5 motif #5
max_tn5_response	max of tn5_motif_1, tn5_motif_2, tn5_motif_3, tn5_motif_4, tn5_motif_5

[truncated: 20 more sheets: S5, S6R, S6, S7R, S7, S8R, S8.1, S8.2, S9R, S9, S10R, S10, S11R, S11, S12R, S12, S13R, S13, S14R, S14]
